# Supplementary material for: catena-Poly[[[tetra­aqua­zinc(II)]-μ-4,4′-bipyridine-κ2 N:N′] benzene-1,4-di­carboxyl­ate]
Source: Acta Crystallogr Sect E Struct Rep Online. 2009 Jun 6;65(Pt 7):m743. doi: 10.1107/S1600536809019412 (PMC2969229; doi:10.1107/S1600536809019412)
Supplement: Supplementary file 1 [file e-65-0m743-sup1.cif]

##############################################################################
###                                                                        ###
###        Electronic paper (Acta Crystallographica Section E)             ###
###                                                                        ###
##############################################################################
#                                                                            #
# This CIF contains the data in a paper accepted for publication in Acta     #
# Crystallographica Section E. It conforms to the requirements of Notes      #
# for Authors for Section E, and has been peer reviewed under the auspices   #
# of the IUCr Commission on Journals.                                        #
#                                                                            #
# Full details of the Crystallographic Information File format               #
# are given in the paper "The Crystallographic Information File (CIF):       #
# a New Standard Archive File for Crystallography" by S. R. Hall, F. H.      #
# Allen and I. D. Brown [Acta Cryst. (1991), A47, 655-685].                  #
#                                                                            #
# The current version of the core CIF dictionary is obtainable from          #
# ftp://ftp.iucr.org/pub/cif_core.dic. The current version number is 2.4.    #
#                                                                            #
# Software is freely available for graphical display of the structure(s) in  #
# this CIF.  For information consult the CIF home page http://www.iucr.org/  #
# cif/home.html                                                              #
#                                                                            #
# This file may be used for bona fide research purposes within the           #
# scientific community so long as proper attribution is given to the journal # 
# article from which it was obtained.                                        #
#                                                                            #
##############################################################################
                                             
data_global
_audit_creation_method     'from SHELXL-97 '
_journal_date_recd_electronic     2009-04-30
_journal_date_accepted     2009-05-22
_journal_name_full     'Acta Crystallographica, Section E'
_journal_year     2009
_journal_volume     65
_journal_issue      7
_journal_page_first     m743
_journal_page_last     m743
_journal_paper_category     QM
_journal_coeditor_code     IS2415
loop_
    _publ_contact_author_name
    _publ_contact_author_address
    _publ_contact_author_email
    _publ_contact_author_fax
    _publ_contact_author_phone
    'Prof Jian-Cheng Deng'
;
The College of Chemistry,
Xiangtan University, Hunan, 411105, P.R.China.
;
 djcwye@163.com '86-732-8292477' '86-732-8292477'
    'Dr Jing-Wei Xu'
;
National Analytical Research Center of Electrochemistry and Spectroscopy
Changchun Institute of Applied Chemistry
Chinese Academy of Sciences
Changchun 130022
P.R.China
;
 jwxu@ciac.jl.cn '86-431-5262649' '86-431-5262643'
_publ_section_title
;\
<i>catena</i>-Poly[[[tetraaquazinc(II)]-\m-4,4'-bipyridine-\k^2^<i>N</i>:\
<i>N</i>'] benzene-1,4-dicarboxylate]
;
loop_
    _publ_author_name
    _publ_author_footnote
    _publ_author_address
    'Ruan, Ming-Bo' ?
;
College of Chemistry,
Xiangtan University, Hunan 411105
People's Republic of China
;
    'Deng, Jian-Cheng' ?
;
College of Chemistry,
Xiangtan University, Hunan 411105
People's Republic of China
;
    'Li, Zhi-Gang' ?
;
National Analytical Research Center of Electrochemistry and Spectroscopy
Changchun Institute of Applied Chemistry
Chinese Academy of Sciences
Changchun 130022
People's Republic of China
;
    'Xu, Jing-Wei' ?
;
State Key Laboratory of Electroanalytical Chemistry
Changchun Institute of Applied Chemistry
Chinese Academy of Sciences
Changchun 130022
People's Republic of China
;
data_I
_chemical_name_systematic
;
<i>catena</i>-Poly[[tetraaquazinc(II)]-\m-4,4'-bipyridine-
\k^2^<i>N</i>:<i>N</i>'] benzene-1,4-dicarboxylate]
;
_chemical_name_common     ?
_chemical_formula_moiety     'C10 H16 N2 O4 Zn 2+, C8 H4 O4 2-'
_chemical_formula_sum     'C18 H20 N2 O8 Zn '
_chemical_formula_iupac     '[Zn (C10 H8 N2) (H2 O)4] (C8 H4 O4)'
_chemical_formula_weight     457.75
_chemical_melting_point     ?
_symmetry_cell_setting     monoclinic
_symmetry_space_group_name_H-M     'P 2/n'
_symmetry_space_group_name_Hall     '-P 2yac'
loop_
    _symmetry_equiv_pos_as_xyz
    'x, y, z'
    '-x+1/2, y, -z+1/2'
    '-x, -y, -z'
    'x-1/2, -y, z-1/2'
_cell_length_a     6.9861(12)
_cell_length_b     11.3436(19)
_cell_length_c     11.3219(19)
_cell_angle_alpha     90.00
_cell_angle_beta     101.209(3)
_cell_angle_gamma     90.00
_cell_volume     880.1(3)
_cell_formula_units_Z     2
_cell_measurement_reflns_used     1213
_cell_measurement_theta_min     2.26
_cell_measurement_theta_max     24.84
_cell_measurement_temperature     186(2)
_exptl_crystal_description     block
_exptl_crystal_colour     colorless
_exptl_crystal_size_max     0.21
_exptl_crystal_size_mid     0.18
_exptl_crystal_size_min     0.12
_exptl_crystal_density_diffrn     1.727
_exptl_crystal_density_meas     ?
_exptl_crystal_density_method     'not measured'
_exptl_crystal_F_000     472
_exptl_absorpt_coefficient_mu     1.450
_exptl_absorpt_correction_type     multi-scan
_exptl_absorpt_process_details     '(<i>SADABS</i>; Sheldrick, 1996)'
_exptl_absorpt_correction_T_min     0.7506
_exptl_absorpt_correction_T_max     0.8453
_exptl_special_details
;
;
_diffrn_ambient_temperature     293(2)
_diffrn_radiation_type     MoK\a
_diffrn_radiation_wavelength     0.71073
_diffrn_radiation_source     'fine-focus sealed tube'
_diffrn_radiation_monochromator     graphite
_diffrn_measurement_device_type     'Bruker APEX CCD area-detector'
_diffrn_measurement_method     '\f and \w'
_diffrn_detector_area_resol_mean     ?
_diffrn_reflns_number     4812
_diffrn_reflns_av_R_equivalents     0.0351
_diffrn_reflns_av_sigmaI/netI     0.0408
_diffrn_reflns_theta_min     1.80
_diffrn_reflns_theta_max     26.03
_diffrn_reflns_theta_full     26.03
_diffrn_measured_fraction_theta_max     0.995
_diffrn_measured_fraction_theta_full     0.995
_diffrn_reflns_limit_h_min     -8
_diffrn_reflns_limit_h_max     4
_diffrn_reflns_limit_k_min     -14
_diffrn_reflns_limit_k_max     12
_diffrn_reflns_limit_l_min     -12
_diffrn_reflns_limit_l_max     13
_diffrn_standards_number     ?
_diffrn_standards_interval_count     ?
_diffrn_standards_interval_time     ?
_diffrn_standards_decay_%     ?
_refine_special_details
;
Refinement of <i>F</i>^2^ against ALL reflections. The weighted <i>R</i>-factor
<i>wR</i> and goodness of fit <i>S</i> are based on <i>F</i>^2^, conventional
<i>R</i>-factors <i>R</i> are based on <i>F</i>, with <i>F</i> set to zero for
negative <i>F</i>^2^. The threshold expression of <i>F</i>^2^ >
\s(<i>F</i>^2^) is used only for calculating <i>R</i>-factors(gt) <i>etc</i>.
and is not relevant to the choice of reflections for refinement.
<i>R</i>-factors based on <i>F</i>^2^ are statistically about twice as large
as those based on <i>F</i>, and <i>R</i>- factors based on ALL data will be
even larger.
;
_reflns_number_total     1735
_reflns_number_gt     1465
_reflns_threshold_expression     I>2\s(I)
_refine_ls_structure_factor_coef     Fsqd
_refine_ls_matrix_type     full
_refine_ls_R_factor_all     0.0526
_refine_ls_R_factor_gt     0.0423
_refine_ls_wR_factor_gt     0.1016
_refine_ls_wR_factor_ref     0.1075
_refine_ls_goodness_of_fit_ref     1.081
_refine_ls_restrained_S_all     1.081
_refine_ls_number_reflns     1735
_refine_ls_number_parameters     136
_refine_ls_number_restraints     0
_refine_ls_hydrogen_treatment     constr
_refine_ls_weighting_scheme     calc
_refine_ls_weighting_details
         'calc w=1/[\s^2^(Fo^2^)+(0.0572P)^2^+0.2035P] where P=(Fo^2^+2Fc^2^)/3'
_atom_sites_solution_hydrogens     geom
_atom_sites_solution_primary     direct
_atom_sites_solution_secondary     difmap
_refine_ls_shift/su_max     0.001
_refine_ls_shift/su_mean     0.000
_refine_diff_density_max     0.635
_refine_diff_density_min     -0.273
_refine_ls_extinction_method     none
_refine_ls_extinction_coef     ?
loop_
    _atom_type_symbol
    _atom_type_description
    _atom_type_scat_dispersion_real
    _atom_type_scat_dispersion_imag
    _atom_type_scat_source
    'C' 'C' 0.0033 0.0016
                         'International Tables Vol C Tables 4.2.6.8 and 6.1.1.4'
    'H' 'H' 0.0000 0.0000
                         'International Tables Vol C Tables 4.2.6.8 and 6.1.1.4'
    'N' 'N' 0.0061 0.0033
                         'International Tables Vol C Tables 4.2.6.8 and 6.1.1.4'
    'O' 'O' 0.0106 0.0060
                         'International Tables Vol C Tables 4.2.6.8 and 6.1.1.4'
    'Zn' 'Zn' 0.2839 1.4301
                         'International Tables Vol C Tables 4.2.6.8 and 6.1.1.4'
_computing_data_collection     'SMART (Bruker, 1998)'
_computing_cell_refinement     'SAINT-Plus (Bruker, 2003)'
_computing_data_reduction     'SAINT-Plus (Bruker, 2003)'
_computing_structure_solution     'SHELXS97 (Sheldrick, 2008)'
_computing_structure_refinement     'SHELXL97 (Sheldrick, 2008)'
_computing_molecular_graphics     'SHELXTL (Sheldrick, 2008)'
_computing_publication_material     'SHELXTL (Sheldrick, 2008)'
loop_
    _atom_site_type_symbol
    _atom_site_label
    _atom_site_fract_x
    _atom_site_fract_y
    _atom_site_fract_z
    _atom_site_U_iso_or_equiv
    _atom_site_adp_type
    _atom_site_calc_flag
    _atom_site_refinement_flags
    _atom_site_occupancy
    _atom_site_disorder_assembly
    _atom_site_disorder_group
    Zn Zn1 0.7500 0.60167(4) 0.7500 0.0231(2) Uani d S 1 . .
    N N1 0.7500 0.7908(3) 0.7500 0.0219(8) Uani d S 1 . .
    N N2 0.7500 1.4169(3) 0.7500 0.0233(8) Uani d S 1 . .
    O O1 0.8792(3) 0.61311(19) 0.59227(19) 0.0310(6) Uani d . 1 . .
    H H1AA 0.8253 0.6201 0.5164 0.037 Uiso d . 1 . .
    H H1AB 0.9941 0.6430 0.6054 0.037 Uiso d . 1 . .
    O O2 1.0343(3) 0.59315(16) 0.8530(2) 0.0272(5) Uani d . 1 . .
    H H2AA 1.1223 0.6455 0.8544 0.033 Uiso d . 1 . .
    H H2AB 1.1024 0.5339 0.8452 0.033 Uiso d . 1 . .
    O O3 0.2410(4) 0.38845(18) 0.8474(2) 0.0329(6) Uani d . 1 . .
    O O4 0.2079(3) -0.22784(18) 0.64951(18) 0.0285(5) Uani d . 1 . .
    C C1 0.8163(4) 0.8531(3) 0.8503(3) 0.0231(7) Uani d . 1 . .
    H H1A 0.8638 0.8121 0.9211 0.028 Uiso calc R 1 . .
    C C2 0.8179(4) 0.9744(3) 0.8544(3) 0.0227(7) Uani d . 1 . .
    H H2A 0.8642 1.0131 0.9267 0.027 Uiso calc R 1 . .
    C C3 0.7500 1.0391(4) 0.7500 0.0192(9) Uani d S 1 . .
    C C4 0.7500 1.1695(3) 0.7500 0.0177(9) Uani d S 1 . .
    C C5 0.7615(5) 1.2339(3) 0.8561(3) 0.0223(7) Uani d . 1 . .
    H H5 0.7694 1.1949 0.9292 0.027 Uiso calc R 1 . .
    C C6 0.7612(5) 1.3551(3) 0.8525(3) 0.0255(7) Uani d . 1 . .
    H H6 0.7691 1.3963 0.9243 0.031 Uiso calc R 1 . .
    C C7 0.2500 0.3377(4) 0.7500 0.0245(10) Uani d S 1 . .
    C C8 0.2500 0.2043(4) 0.7500 0.0201(9) Uani d S 1 . .
    C C9 0.1895(4) 0.1414(3) 0.6432(3) 0.0225(7) Uani d . 1 . .
    H H9 0.1501 0.1818 0.5711 0.027 Uiso calc R 1 . .
    C C10 0.1878(4) 0.0195(3) 0.6440(3) 0.0225(7) Uani d . 1 . .
    H H10 0.1442 -0.0210 0.5724 0.027 Uiso calc R 1 . .
    C C11 0.2500 -0.0438(4) 0.7500 0.0200(9) Uani d S 1 . .
    C C12 0.2500 -0.1761(4) 0.7500 0.0244(10) Uani d S 1 . .
loop_
    _atom_site_aniso_label
    _atom_site_aniso_U_11
    _atom_site_aniso_U_22
    _atom_site_aniso_U_33
    _atom_site_aniso_U_12
    _atom_site_aniso_U_13
    _atom_site_aniso_U_23
    Zn1 0.0313(4) 0.0149(3) 0.0225(3) 0.000 0.0040(2) 0.000
    N1 0.027(2) 0.0174(18) 0.0222(19) 0.000 0.0068(15) 0.000
    N2 0.028(2) 0.0169(18) 0.0242(19) 0.000 0.0038(16) 0.000
    O1 0.0362(14) 0.0349(13) 0.0221(12) -0.0073(10) 0.0066(10) -0.0017(9)
    O2 0.0287(13) 0.0174(11) 0.0339(13) -0.0010(9) 0.0017(10) -0.0001(9)
    O3 0.0464(16) 0.0256(12) 0.0253(13) 0.0101(10) 0.0036(11) -0.0026(9)
    O4 0.0399(14) 0.0217(12) 0.0236(12) 0.0017(10) 0.0057(10) -0.0039(9)
    C1 0.0257(18) 0.0225(15) 0.0208(15) 0.0014(13) 0.0037(13) 0.0027(12)
    C2 0.0265(19) 0.0234(16) 0.0179(16) -0.0005(13) 0.0034(13) -0.0030(12)
    C3 0.018(2) 0.019(2) 0.023(2) 0.000 0.0075(18) 0.000
    C4 0.012(2) 0.018(2) 0.023(2) 0.000 0.0030(17) 0.000
    C5 0.0253(17) 0.0227(16) 0.0186(15) -0.0007(13) 0.0032(13) 0.0014(12)
    C6 0.033(2) 0.0228(15) 0.0202(16) -0.0001(14) 0.0046(14) -0.0012(12)
    C7 0.025(3) 0.022(2) 0.024(2) 0.000 -0.0009(19) 0.000
    C8 0.017(2) 0.021(2) 0.023(2) 0.000 0.0079(18) 0.000
    C9 0.0266(19) 0.0230(15) 0.0181(15) 0.0028(13) 0.0047(13) 0.0030(12)
    C10 0.0215(18) 0.0267(16) 0.0195(16) 0.0009(13) 0.0040(13) -0.0017(12)
    C11 0.018(2) 0.020(2) 0.023(2) 0.000 0.0089(18) 0.000
    C12 0.023(2) 0.022(2) 0.029(2) 0.000 0.006(2) 0.000
_geom_special_details
;
All e.s.d.'s (except the e.s.d. in the dihedral angle between two l.s. planes)
are estimated using the full covariance matrix. The cell e.s.d.'s are taken
into account individually in the estimation of e.s.d.'s in distances, angles
and torsion angles; correlations between e.s.d.'s in cell parameters are only
used when they are defined by crystal symmetry. An approximate (isotropic)
treatment of cell e.s.d.'s is used for estimating e.s.d.'s involving l.s.
planes.
;
loop_
    _geom_bond_atom_site_label_1
    _geom_bond_atom_site_label_2
    _geom_bond_site_symmetry_2
    _geom_bond_distance
    _geom_bond_publ_flag
    Zn1 N2 1_545 2.096(3) ?
    Zn1 O2 2_656 2.101(2) ?
    Zn1 O2 . 2.101(2) ?
    Zn1 N1 . 2.145(3) ?
    Zn1 O1 . 2.156(2) ?
    Zn1 O1 2_656 2.156(2) ?
    N1 C1 . 1.342(3) ?
    N2 C6 . 1.344(3) ?
    O1 H1AA . 0.8719 ?
    O1 H1AB . 0.8571 ?
    O2 H2AA . 0.8525 ?
    O2 H2AB . 0.8379 ?
    O3 C7 . 1.256(3) ?
    O4 C12 . 1.263(3) ?
    C1 C2 . 1.377(4) ?
    C1 H1A . 0.9300 ?
    C2 C3 . 1.394(3) ?
    C2 H2A . 0.9300 ?
    C3 C2 2_656 1.394(3) ?
    C3 C4 . 1.479(6) ?
    C4 C5 . 1.395(3) ?
    C4 C5 2_656 1.395(3) ?
    C5 C6 . 1.376(4) ?
    C5 H5 . 0.9300 ?
    C6 H6 . 0.9300 ?
    C7 O3 2_556 1.256(3) ?
    C7 C8 . 1.513(6) ?
    C8 C9 . 1.397(3) ?
    C8 C9 2_556 1.397(3) ?
    C9 C10 . 1.383(4) ?
    C9 H9 . 0.9300 ?
    C10 C11 . 1.394(3) ?
    C10 H10 . 0.9300 ?
    C11 C10 2_556 1.394(4) ?
    C11 C12 . 1.500(6) ?
    C12 O4 2_556 1.263(3) ?
loop_
    _geom_angle_atom_site_label_1
    _geom_angle_atom_site_label_2
    _geom_angle_atom_site_label_3
    _geom_angle_site_symmetry_1
    _geom_angle_site_symmetry_3
    _geom_angle
    _geom_angle_publ_flag
    N2 Zn1 O2 1_545 2_656 87.36(5) ?
    N2 Zn1 O2 1_545 . 87.36(5) ?
    O2 Zn1 O2 2_656 . 174.73(10) ?
    N2 Zn1 N1 1_545 . 180.0000(10)
                                 ?
    O2 Zn1 N1 2_656 . 92.64(5) ?
    O2 Zn1 N1 . . 92.64(5) ?
    N2 Zn1 O1 1_545 . 93.45(6) ?
    O2 Zn1 O1 2_656 . 92.63(9) ?
    O2 Zn1 O1 . . 87.69(9) ?
    N1 Zn1 O1 . . 86.55(6) ?
    N2 Zn1 O1 1_545 2_656 93.45(6) ?
    O2 Zn1 O1 2_656 2_656 87.69(9) ?
    O2 Zn1 O1 . 2_656 92.63(9) ?
    N1 Zn1 O1 . 2_656 86.55(6) ?
    O1 Zn1 O1 . 2_656 173.10(12) ?
    C1 N1 C1 . 2_656 116.4(4) ?
    C1 N1 Zn1 . . 121.81(18) ?
    C1 N1 Zn1 2_656 . 121.81(18) ?
    C6 N2 C6 2_656 . 117.2(4) ?
    C6 N2 Zn1 2_656 1_565 121.42(18) ?
    C6 N2 Zn1 . 1_565 121.42(18) ?
    Zn1 O1 H1AA . . 130.6 ?
    Zn1 O1 H1AB . . 114.1 ?
    H1AA O1 H1AB . . 110.2 ?
    Zn1 O2 H2AA . . 125.3 ?
    Zn1 O2 H2AB . . 118.2 ?
    H2AA O2 H2AB . . 98.0 ?
    N1 C1 C2 . . 123.7(3) ?
    N1 C1 H1A . . 118.2 ?
    C2 C1 H1A . . 118.2 ?
    C1 C2 C3 . . 119.9(3) ?
    C1 C2 H2A . . 120.0 ?
    C3 C2 H2A . . 120.0 ?
    C2 C3 C2 2_656 . 116.4(4) ?
    C2 C3 C4 2_656 . 121.79(19) ?
    C2 C3 C4 . . 121.79(19) ?
    C5 C4 C5 . 2_656 116.8(4) ?
    C5 C4 C3 . . 121.58(18) ?
    C5 C4 C3 2_656 . 121.58(18) ?
    C6 C5 C4 . . 119.9(3) ?
    C6 C5 H5 . . 120.1 ?
    C4 C5 H5 . . 120.1 ?
    N2 C6 C5 . . 123.1(3) ?
    N2 C6 H6 . . 118.4 ?
    C5 C6 H6 . . 118.4 ?
    O3 C7 O3 . 2_556 125.5(4) ?
    O3 C7 C8 . . 117.3(2) ?
    O3 C7 C8 2_556 . 117.3(2) ?
    C9 C8 C9 . 2_556 118.5(4) ?
    C9 C8 C7 . . 120.73(19) ?
    C9 C8 C7 2_556 . 120.73(19) ?
    C10 C9 C8 . . 120.5(3) ?
    C10 C9 H9 . . 119.8 ?
    C8 C9 H9 . . 119.8 ?
    C9 C10 C11 . . 121.3(3) ?
    C9 C10 H10 . . 119.4 ?
    C11 C10 H10 . . 119.4 ?
    C10 C11 C10 2_556 . 117.9(4) ?
    C10 C11 C12 2_556 . 121.03(19) ?
    C10 C11 C12 . . 121.03(19) ?
    O4 C12 O4 . 2_556 124.6(4) ?
    O4 C12 C11 . . 117.7(2) ?
    O4 C12 C11 2_556 . 117.7(2) ?
loop_
    _geom_hbond_atom_site_label_D
    _geom_hbond_atom_site_label_H
    _geom_hbond_atom_site_label_A
    _geom_hbond_site_symmetry_A
    _geom_hbond_distance_DH
    _geom_hbond_distance_HA
    _geom_hbond_distance_DA
    _geom_hbond_angle_DHA
    _geom_hbond_publ_flag
    O1 H1AA O3 4_665 0.87 1.89 2.753(3) 169 y
    O1 H1AB O4 1_665 0.86 2.08 2.893(3) 157 y
    O2 H2AA O4 2_666 0.85 1.87 2.718(3) 173 y
    O2 H2AB O3 1_655 0.84 1.91 2.742(3) 171 y
