# Supplementary material for: catena-Poly[[[tetra­aqua­zinc(II)]-μ-4,4′-bipyridine-κ2 N:N′] benzene-1,4-di­carboxyl­ate]
Source: Acta Crystallogr Sect E Struct Rep Online. 2009 Jun 6;65(Pt 7):m743. doi: 10.1107/S1600536809019412 (PMC2969229; doi:10.1107/S1600536809019412)
Supplement: Supplementary file 2 [file e-65-0m743-Isup2.hkl]

# 
# h,k,l, Fc-squared, Fo-squared, sigma(Fo-squared) and status flag 
# 
data_I
_shelx_title ' l096 in P2/n' 
_shelx_refln_list_code          4 
_shelx_F_calc_maximum      228.53 
_exptl_crystal_F_000       472.00 
_reflns_d_resolution_high  0.8098 
 
loop_ 
 _symmetry_equiv_pos_as_xyz 
 'x, y, z' 
 '-x+1/2, y, -z+1/2' 
 '-x, -y, -z' 
 'x-1/2, -y, z-1/2' 
 
_cell_length_a     6.9861 
_cell_length_b    11.3436 
_cell_length_c    11.3219 
_cell_angle_alpha  90.000 
_cell_angle_beta  101.209 
_cell_angle_gamma  90.000 
 
_shelx_F_squared_multiplier     1.000 
 
loop_ 
 _refln_index_h 
 _refln_index_k 
 _refln_index_l 
 _refln_F_squared_calc 
 _refln_F_squared_meas 
 _refln_F_squared_sigma 
 _refln_observed_status 
   2   0   0    52226.32    54290.75   1623.30 o 
   4   0   0     9620.30    10252.36    136.13 o 
   6   0   0     1602.18     1616.49     50.33 o 
   8   0   0      470.42      425.36     35.99 o 
   0   1   0     1224.97     1499.18     26.38 o 
   1   1   0     1067.02     1075.96     11.31 o 
   2   1   0       98.12      156.37      5.05 o 
   3   1   0       47.56       40.37      3.40 o 
   4   1   0     1036.19      948.64     13.60 o 
   5   1   0       42.10       32.89      8.09 o 
   6   1   0      813.30      820.24     30.92 o 
   7   1   0       15.89       32.47      9.67 o 
   8   1   0      366.93      375.08     27.65 o 
   0   2   0       13.23        3.85      2.50 o 
   1   2   0     2493.41     2767.21     25.82 o 
   2   2   0      533.19      590.44      9.64 o 
   3   2   0     2230.08     2166.84     24.32 o 
   4   2   0       96.11      105.67      5.20 o 
   5   2   0      792.89      790.15     22.62 o 
   6   2   0       52.31       43.19      9.48 o 
   7   2   0     1245.29     1345.14     52.97 o 
   8   2   0       20.45        6.88     13.94 o 
   0   3   0     1831.62     1950.03     23.83 o 
   1   3   0     9533.39    11010.92     88.01 o 
   2   3   0      147.81      140.49      5.78 o 
   3   3   0     2720.27     2743.68     29.81 o 
   4   3   0       59.90       55.66      4.79 o 
   5   3   0       61.55       67.24      9.46 o 
   6   3   0       42.22       49.84     14.12 o 
   7   3   0      130.45      126.88     29.39 o 
   8   3   0       27.31       34.49     43.62 o 
   0   4   0     6789.09     7182.69     66.11 o 
   1   4   0      558.42      612.73     13.23 o 
   2   4   0      702.26      639.52     12.09 o 
   3   4   0      425.42      402.73     10.52 o 
   4   4   0      718.64      670.97     12.97 o 
   5   4   0       57.16       81.62     12.93 o 
   6   4   0      332.16      335.95     48.23 o 
   7   4   0      210.87      207.49     28.28 o 
   8   4   0      162.67      216.40     47.14 o 
   0   5   0    30224.81    36725.90    342.17 o 
   1   5   0     2082.24     2350.09     25.49 o 
   2   5   0     8088.04     9495.44     70.13 o 
   3   5   0      196.72      198.44      9.02 o 
   4   5   0     3246.81     3282.80     46.39 o 
   5   5   0       32.68       31.54     13.66 o 
   6   5   0      889.10      934.63     42.78 o 
   7   5   0        1.77       13.69     12.80 o 
   0   6   0     1123.74     1181.19     22.69 o 
   1   6   0      497.93      436.05     11.83 o 
   2   6   0       76.52       45.30      6.15 o 
   3   6   0       74.08       58.76      7.89 o 
   4   6   0      719.42      676.92     31.27 o 
   5   6   0       21.37       17.17     12.10 o 
   6   6   0      349.77      384.60     33.39 o 
   7   6   0      100.45       80.77     21.60 o 
   0   7   0        5.77       16.21      5.38 o 
   1   7   0     1269.36     1251.60     20.32 o 
   2   7   0      126.80      119.69      9.37 o 
   3   7   0      871.25      829.20     26.38 o 
   4   7   0       51.98       63.11      8.10 o 
   5   7   0      457.80      472.96     32.93 o 
   6   7   0      195.05      220.07     31.66 o 
   7   7   0      742.93      742.49     59.37 o 
   0   8   0     1601.14     1706.63     40.52 o 
   1   8   0     2899.44     3067.43     35.48 o 
   2   8   0      530.21      551.54     25.98 o 
   3   8   0      940.79      982.62     24.52 o 
   4   8   0        9.22        8.16      6.20 o 
   5   8   0        2.84       18.29     11.69 o 
   6   8   0        6.56       14.28     23.72 o 
   0   9   0     1223.15     1258.62     64.46 o 
   1   9   0       59.30       50.69      9.21 o 
   2   9   0      285.97      263.71     18.36 o 
   3   9   0      385.77      357.03     16.61 o 
   4   9   0      242.88      234.28     18.31 o 
   5   9   0      336.85      356.47     31.53 o 
   6   9   0      174.77      193.20     26.86 o 
   0  10   0      727.85      782.79     45.38 o 
   1  10   0       38.16       59.47      9.78 o 
   2  10   0       93.45      127.31     13.32 o 
   3  10   0        0.26        6.65      7.01 o 
   4  10   0      259.72      250.90     19.82 o 
   5  10   0       49.14       48.80     14.65 o 
   0  11   0     1824.18     1675.83     69.85 o 
   1  11   0     1414.18     1344.02     44.05 o 
   2  11   0      618.60      529.06     22.82 o 
   3  11   0      591.98      542.91     36.77 o 
   4  11   0      481.93      427.42     25.71 o 
   5  11   0      219.93      227.18     28.29 o 
   0  12   0        0.84        9.61     13.86 o 
   1  12   0      456.93      440.45     40.71 o 
   2  12   0       14.96       10.45      8.92 o 
   3  12   0      318.00      309.15     21.09 o 
   4  12   0       28.68        5.51     10.26 o 
   0  13   0      186.61      194.80     32.36 o 
   1  13   0      181.48      251.18     46.97 o 
   2  13   0      105.73      119.39     23.92 o 
   3  13   0      169.78      182.22     22.26 o 
   0  14   0      242.61      197.48     33.08 o 
  -7   0   1      731.64      716.48     36.93 o 
  -5   0   1      622.76      609.39     40.57 o 
  -3   0   1      496.44      433.36     24.70 o 
  -1   0   1     2712.07     2398.15     44.26 o 
   1   0   1     2968.34     3053.43     29.77 o 
   3   0   1     3706.83     3648.38     40.91 o 
   5   0   1      174.81      204.64     19.70 o 
   7   0   1      497.73      514.53     35.07 o 
  -8   1   1        0.94        7.53      9.16 o 
  -7   1   1      431.03      461.74     22.69 o 
  -6   1   1        1.61       -4.32      8.24 o 
  -5   1   1      571.13      529.61     26.58 o 
  -4   1   1       55.58       54.21     11.13 o 
  -3   1   1      731.45      676.83     21.54 o 
  -2   1   1      700.72      763.57     10.53 o 
  -1   1   1     2329.34     2470.38     38.12 o 
   0   1   1      716.46      728.18      9.05 o 
   1   1   1     1862.37     1987.89     36.41 o 
   2   1   1       10.81        5.23      2.33 o 
   3   1   1     2173.07     2116.50     20.47 o 
   4   1   1       56.86       69.39      5.12 o 
   5   1   1       24.78       35.52      8.48 o 
   6   1   1       17.56       14.55      8.38 o 
   7   1   1      147.56      146.50     15.59 o 
   8   1   1        2.98        2.51     18.38 o 
  -8   2   1       85.94      105.34     21.42 o 
  -7   2   1       18.44       34.24      8.91 o 
  -6   2   1      109.45      123.05     15.35 o 
  -5   2   1       41.18       47.03     14.25 o 
  -4   2   1      199.91      190.91      9.18 o 
  -3   2   1      226.73      213.55      6.29 o 
  -2   2   1     2411.96     2884.23     31.11 o 
  -1   2   1      733.49      789.45     15.06 o 
   0   2   1     1023.03      908.22     10.36 o 
   1   2   1      133.81      136.86      4.07 o 
   2   2   1      155.18      111.54      6.44 o 
   3   2   1      232.81      217.71      8.97 o 
   4   2   1       26.34       23.33      3.68 o 
   5   2   1        3.01       -3.48      6.65 o 
   6   2   1       55.19       75.67     12.06 o 
   7   2   1       12.85       -1.89     19.00 o 
   8   2   1       26.77       27.73     17.30 o 
  -8   3   1      128.04      186.02     27.01 o 
  -7   3   1       65.74       55.03     13.78 o 
  -6   3   1      122.64      129.36     15.76 o 
  -5   3   1       86.44       82.97     12.00 o 
  -4   3   1      325.47      297.12     13.50 o 
  -3   3   1       29.55       33.81      4.90 o 
  -2   3   1     1106.25     1360.81     18.47 o 
  -1   3   1      126.45      150.80      7.42 o 
   0   3   1     1636.21     1623.53     17.12 o 
   1   3   1      450.73      411.77      7.73 o 
   2   3   1      365.05      300.81      6.73 o 
   3   3   1       80.75       79.74      5.02 o 
   4   3   1      165.39      162.08      8.59 o 
   5   3   1        4.12       11.12      7.27 o 
   6   3   1      191.03      190.33     24.14 o 
   7   3   1        3.91        8.01     12.88 o 
   8   3   1       77.24      110.39     22.66 o 
  -8   4   1       27.82       45.73     18.14 o 
  -7   4   1      273.82      250.16     28.30 o 
  -6   4   1       65.11       78.93     13.78 o 
  -5   4   1      421.87      386.18     20.36 o 
  -4   4   1      606.13      596.97     14.07 o 
  -3   4   1      422.46      369.92     10.67 o 
  -2   4   1       67.99       43.93      6.23 o 
  -1   4   1     1559.36     1628.67     21.55 o 
   0   4   1     2045.16     2275.05     20.38 o 
   1   4   1     1841.87     1805.69     24.24 o 
   2   4   1      401.24      365.72      7.77 o 
   3   4   1      987.60      982.31     14.29 o 
   4   4   1      122.32      120.96      7.54 o 
   5   4   1        3.82       -5.96     11.33 o 
   6   4   1       57.37       57.16     17.47 o 
   7   4   1       60.57       64.80     18.49 o 
  -8   5   1        0.15        2.81     13.34 o 
  -7   5   1      484.22      500.69     49.43 o 
  -6   5   1        2.16       -9.04     15.42 o 
  -5   5   1      491.94      414.99     20.67 o 
  -4   5   1      230.05      197.37      8.97 o 
  -3   5   1      400.11      396.47     11.01 o 
  -2   5   1      532.83      528.34     14.06 o 
  -1   5   1     1719.76     1830.77     22.19 o 
   0   5   1      389.48      480.94      9.39 o 
   1   5   1     1711.70     1783.32     25.95 o 
   2   5   1       21.04       23.91      4.49 o 
   3   5   1     2098.36     2130.34     26.50 o 
   4   5   1       16.72       23.66      8.56 o 
   5   5   1      124.04      164.82     21.91 o 
   6   5   1        7.06       16.64     14.09 o 
   7   5   1      357.73      399.91     35.17 o 
  -7   6   1      282.74      332.32     43.95 o 
  -6   6   1       57.68       68.31     16.85 o 
  -5   6   1      301.74      257.94     24.54 o 
  -4   6   1      148.18      131.17      8.42 o 
  -3   6   1      318.57      326.48     12.01 o 
  -2   6   1       12.92       12.65      4.22 o 
  -1   6   1      991.60     1049.91     24.88 o 
   0   6   1      915.93      916.31     13.84 o 
   1   6   1      639.27      653.58     13.06 o 
   2   6   1      309.07      289.35      9.44 o 
   3   6   1     1454.75     1418.08     26.60 o 
   4   6   1        4.93        4.51      4.34 o 
   5   6   1      130.67      153.66     21.59 o 
   6   6   1        1.08       -3.51      9.52 o 
   7   6   1      257.89      252.86     31.35 o 
  -7   7   1        7.06       18.10     12.32 o 
  -6   7   1      206.94      248.04     27.16 o 
  -5   7   1       11.23       -4.95      9.75 o 
  -4   7   1      580.45      523.11     17.47 o 
  -3   7   1      141.34      129.45      8.27 o 
  -2   7   1       44.64       42.68      6.78 o 
  -1   7   1      388.44      383.98     11.29 o 
   0   7   1     1590.78     1568.84     19.84 o 
   1   7   1       30.33       41.38      5.08 o 
   2   7   1      708.45      654.61     18.53 o 
   3   7   1      192.86      171.51     11.68 o 
   4   7   1      217.42      216.27     19.82 o 
   5   7   1        8.51       21.60     12.64 o 
   6   7   1      103.26       89.01     19.49 o 
   7   7   1       42.57       51.13     26.85 o 
  -7   8   1       89.67       84.10     24.76 o 
  -6   8   1       98.22       96.99     27.24 o 
  -5   8   1       76.19       83.09     16.64 o 
  -4   8   1      519.36      505.92     22.45 o 
  -3   8   1        1.32       -4.79      4.86 o 
  -2   8   1       65.40       63.01      8.00 o 
  -1   8   1       14.15       22.15      5.02 o 
   0   8   1     1191.91     1256.81     26.15 o 
   1   8   1      240.53      227.97     12.27 o 
   2   8   1      443.74      445.64     16.84 o 
   3   8   1      103.87      114.39     10.96 o 
   4   8   1      274.12      293.15     15.95 o 
   5   8   1       33.77       37.61     16.17 o 
   6   8   1      186.08      252.24     30.11 o 
  -6   9   1       61.30       45.46     16.89 o 
  -5   9   1      181.81      128.93     21.92 o 
  -4   9   1      411.29      389.74     21.44 o 
  -3   9   1      234.32      269.15     14.77 o 
  -2   9   1      107.41      107.33     10.09 o 
  -1   9   1      668.07      639.60     18.45 o 
   0   9   1      521.80      558.76     20.76 o 
   1   9   1      643.87      654.66     19.75 o 
   2   9   1      173.58      178.29     12.67 o 
   3   9   1      300.95      334.50     17.08 o 
   4   9   1      218.94      215.85     14.83 o 
   5   9   1        2.15       12.35     13.02 o 
   6   9   1      121.22      194.26     51.16 o 
  -6  10   1       40.82       58.91     33.86 o 
  -5  10   1      110.16      122.42     38.92 o 
  -4  10   1        4.04       -1.00      7.25 o 
  -3  10   1      118.66      127.59     12.05 o 
  -2  10   1        0.92        0.91      5.47 o 
  -1  10   1      383.15      370.73     23.11 o 
   0  10   1        0.05        1.54      7.95 o 
   1  10   1      292.80      305.25     18.09 o 
   2  10   1       50.42       46.81      8.59 o 
   3  10   1      497.79      485.58     20.05 o 
   4  10   1        4.37        6.83      7.58 o 
   5  10   1       40.88       48.01     26.66 o 
  -5  11   1       54.32       41.71     33.39 o 
  -4  11   1      173.45      179.96     21.73 o 
  -3  11   1      125.13      123.36     13.96 o 
  -2  11   1      134.18      138.59     17.17 o 
  -1  11   1      289.87      316.14     23.67 o 
   0  11   1      435.47      432.69     26.20 o 
   1  11   1      124.12      130.13     14.04 o 
   2  11   1      366.86      315.19     19.65 o 
   3  11   1      390.67      415.83     22.85 o 
   4  11   1      125.53      132.17     16.82 o 
   5  11   1       59.38       60.95     18.13 o 
  -4  12   1      357.81      404.57     43.31 o 
  -3  12   1       68.85       89.67     32.22 o 
  -2  12   1      247.57      227.22     33.39 o 
  -1  12   1       94.50      101.70     16.08 o 
   0  12   1      748.99      752.53     57.53 o 
   1  12   1        4.23       -7.05     14.22 o 
   2  12   1      355.21      339.65     21.32 o 
   3  12   1       90.84      119.45     14.93 o 
   4  12   1      118.27      159.80     22.37 o 
  -3  13   1        1.81       20.13     11.29 o 
  -2  13   1       36.98       51.60     13.16 o 
  -1  13   1        0.70       -1.01      9.44 o 
   0  13   1      269.85      269.87     25.48 o 
   1  13   1       43.67       77.71     18.05 o 
   2  13   1       80.85      117.63     18.22 o 
  -8   0   2      874.61      762.97     41.10 o 
  -6   0   2     4160.34     3850.62    111.82 o 
  -4   0   2    23496.88    25946.27    384.18 o 
  -2   0   2    29447.01    33489.98    360.21 o 
   0   0   2    30928.61    34022.98    755.41 o 
   2   0   2    10222.70    10853.54     93.39 o 
   4   0   2      792.76      771.03     19.15 o 
   6   0   2      451.48      562.59     32.66 o 
  -8   1   2      109.37      135.19     15.78 o 
  -7   1   2        6.14       -0.61     12.73 o 
  -6   1   2       16.04       31.92     14.98 o 
  -5   1   2      299.77      283.09     21.63 o 
  -4   1   2       49.59       53.32     20.82 o 
  -3   1   2      395.28      360.10      9.69 o 
  -2   1   2     2865.60     3375.10     29.39 o 
  -1   1   2      942.55      971.80     13.69 o 
   0   1   2      407.02      355.56      9.66 o 
   1   1   2      264.48      251.22      6.17 o 
   2   1   2     6648.18     6967.18     46.35 o 
   3   1   2     1385.59     1339.01     16.79 o 
   4   1   2     1803.76     1779.44     22.01 o 
   5   1   2      128.29      119.99     12.21 o 
   6   1   2      596.98      659.84     24.99 o 
   7   1   2       98.46      121.58     17.53 o 
   8   1   2       15.35       31.77     17.41 o 
  -8   2   2       17.04       22.50     11.47 o 
  -7   2   2      362.57      422.17     25.61 o 
  -6   2   2       22.01       18.82     41.49 o 
  -5   2   2      791.67      775.04     45.63 o 
  -4   2   2       50.92       45.07      8.69 o 
  -3   2   2       73.24       55.33      3.92 o 
  -2   2   2       39.09       38.27      7.02 o 
  -1   2   2     1185.49     1178.59     29.53 o 
   0   2   2        2.67        2.76      2.33 o 
   1   2   2     3420.43     3608.83     38.73 o 
   2   2   2       13.02        8.52      2.79 o 
   3   2   2     8704.35     9333.68     62.24 o 
   4   2   2        0.44        2.30      5.26 o 
   5   2   2     1315.51     1392.90     31.72 o 
   6   2   2       24.81       28.56     11.83 o 
   7   2   2      460.33      463.36     81.08 o 
   8   2   2        9.97        0.62     32.33 o 
  -8   3   2        0.91       11.37     12.58 o 
  -7   3   2      172.67      197.08     20.02 o 
  -6   3   2       17.15       24.94     13.29 o 
  -5   3   2     1442.06     1314.28     40.82 o 
  -4   3   2       70.98       76.44      7.41 o 
  -3   3   2     1372.62     1330.46     29.80 o 
  -2   3   2       36.55       38.00      5.48 o 
  -1   3   2     2692.52     2977.36     38.88 o 
   0   3   2       30.61       32.40      3.55 o 
   1   3   2       80.55       66.44      5.50 o 
   2   3   2      591.29      570.69      9.69 o 
   3   3   2      788.27      666.92     12.23 o 
   4   3   2      170.48      155.98      7.51 o 
   5   3   2       73.18       76.59     18.02 o 
   6   3   2       29.65       30.34     14.94 o 
   7   3   2        1.96       13.82     14.81 o 
  -8   4   2       55.67       48.87     17.48 o 
  -7   4   2       56.22       62.92     16.29 o 
  -6   4   2      136.96      177.31     40.29 o 
  -5   4   2      216.93      228.66     23.08 o 
  -4   4   2      783.23      745.60     19.72 o 
  -3   4   2      127.44      132.85      7.15 o 
  -2   4   2        5.21        3.66      3.44 o 
  -1   4   2     1011.39     1111.49     17.66 o 
   0   4   2     1247.74     1289.63     16.68 o 
   1   4   2      133.28      139.18      7.61 o 
   2   4   2     3710.47     3836.95     38.83 o 
   3   4   2     1418.53     1483.29     28.04 o 
   4   4   2     1017.37      980.00     23.61 o 
   5   4   2      172.56      160.27     22.21 o 
   6   4   2      365.98      377.84     31.86 o 
   7   4   2       99.04      127.39     24.00 o 
  -8   5   2      400.60      358.62     35.26 o 
  -7   5   2       31.80       39.21     20.31 o 
  -6   5   2     1179.56     1054.56     43.52 o 
  -5   5   2      220.59      237.52     20.32 o 
  -4   5   2     5961.63     5918.77     69.62 o 
  -3   5   2      555.80      563.95     14.60 o 
  -2   5   2     4294.65     5035.15     57.41 o 
  -1   5   2      131.85      162.99      8.14 o 
   0   5   2     5822.33     6805.86     53.31 o 
   1   5   2      262.96      270.27     10.69 o 
   2   5   2     4376.07     4533.44     81.49 o 
   3   5   2        4.10        8.80      5.23 o 
   4   5   2      981.43     1036.53     23.44 o 
   5   5   2        0.11       -9.08      9.08 o 
   6   5   2      490.89      518.03     53.67 o 
   7   5   2        1.96        7.20     23.53 o 
  -7   6   2       10.76       22.46     18.30 o 
  -6   6   2       19.18       26.88     15.76 o 
  -5   6   2      121.08      124.39     13.50 o 
  -4   6   2      265.38      221.25     18.73 o 
  -3   6   2       26.99       22.01      5.12 o 
  -2   6   2       15.51       32.07      6.28 o 
  -1   6   2      107.44      101.95     10.22 o 
   0   6   2      636.79      613.12     13.27 o 
   1   6   2      735.55      683.80     17.52 o 
   2   6   2     1466.44     1506.77     27.28 o 
   3   6   2     1418.25     1382.28     27.14 o 
   4   6   2      450.08      493.27     26.57 o 
   5   6   2      261.60      269.06     27.93 o 
   6   6   2      241.49      263.43     29.34 o 
   7   6   2      104.86       96.84     41.99 o 
  -7   7   2      198.65      225.63     28.64 o 
  -6   7   2       27.16       47.87     14.43 o 
  -5   7   2      437.28      362.84     27.96 o 
  -4   7   2      131.61      133.86     10.72 o 
  -3   7   2      115.22      115.93      9.47 o 
  -2   7   2       86.09       80.85      8.02 o 
  -1   7   2      819.42      841.41     16.68 o 
   0   7   2       20.57       20.92      3.90 o 
   1   7   2     1609.67     1651.94     35.35 o 
   2   7   2      132.87      124.10     10.20 o 
   3   7   2     3681.91     3754.54     60.76 o 
   4   7   2      201.24      212.67     13.65 o 
   5   7   2      853.63      866.64     65.02 o 
   6   7   2        6.47       12.77     10.73 o 
  -7   8   2       39.58       32.77     23.16 o 
  -6   8   2       41.78       35.69     14.50 o 
  -5   8   2      671.43      597.08     44.34 o 
  -4   8   2      179.02      190.58     15.43 o 
  -3   8   2      754.65      742.44     20.81 o 
  -2   8   2       62.10       67.77      8.23 o 
  -1   8   2     1174.44     1240.10     21.61 o 
   0   8   2        9.16       16.92      5.80 o 
   1   8   2        4.75        7.77      5.28 o 
   2   8   2        1.61        2.00      5.40 o 
   3   8   2        3.92       11.28      8.94 o 
   4   8   2       72.32       58.08     12.89 o 
   5   8   2      408.82      347.89     32.14 o 
   6   8   2      119.67      120.71     32.44 o 
  -6   9   2       83.81      117.45     28.36 o 
  -5   9   2       48.76       45.69     14.64 o 
  -4   9   2      340.44      339.17     20.47 o 
  -3   9   2        1.42       -1.76      4.94 o 
  -2   9   2      106.93      119.21     14.44 o 
  -1   9   2      304.25      335.20     17.14 o 
   0   9   2      571.01      576.79     27.41 o 
   1   9   2      178.46      209.85     13.34 o 
   2   9   2     1208.13     1182.66     28.16 o 
   3   9   2     1013.57     1028.41     27.52 o 
   4   9   2      592.68      631.30     29.71 o 
   5   9   2      314.48      347.79     32.70 o 
   6   9   2      273.74      286.45     46.66 o 
  -6  10   2       24.49       43.70     15.01 o 
  -5  10   2        2.15        3.89     12.43 o 
  -4  10   2      252.88      252.93     19.42 o 
  -3  10   2       25.15       28.88      8.08 o 
  -2  10   2       60.68       64.25     12.31 o 
  -1  10   2      105.32       99.41     11.57 o 
   0  10   2      474.17      496.81     21.38 o 
   1  10   2       48.14       63.85     11.70 o 
   2  10   2      899.87      918.40     25.82 o 
   3  10   2       63.64       68.52     10.11 o 
   4  10   2      472.80      502.94     42.94 o 
   5  10   2       40.65       50.77     16.87 o 
  -5  11   2      412.02      404.25     33.31 o 
  -4  11   2      970.40      921.50     45.35 o 
  -3  11   2      476.63      451.41     26.91 o 
  -2  11   2      720.18      692.88     31.95 o 
  -1  11   2      507.29      438.11     25.62 o 
   0  11   2      746.42      669.35     25.22 o 
   1  11   2      552.02      542.25     23.53 o 
   2  11   2      237.09      225.92     25.54 o 
   3  11   2      433.30      400.55     20.42 o 
   4  11   2        9.94       11.45      9.47 o 
  -4  12   2       12.93       50.46     19.78 o 
  -3  12   2      145.81      157.73     19.79 o 
  -2  12   2        1.61       22.57      9.74 o 
  -1  12   2      384.06      360.27     54.37 o 
   0  12   2       21.16       35.81     11.88 o 
   1  12   2      349.70      336.77     61.64 o 
   2  12   2        2.81        3.38      6.95 o 
   3  12   2      624.67      614.20     27.46 o 
  -3  13   2       74.60       98.12     17.91 o 
  -2  13   2       14.51       20.21     10.36 o 
  -1  13   2      242.37      313.19     26.77 o 
   0  13   2        3.88       -8.52      8.52 o 
   1  13   2       31.29       15.97     19.95 o 
   2  13   2        3.27       15.42      9.08 o 
  -7   0   3       49.25       93.38     26.43 o 
  -5   0   3     1318.86     1271.86     57.33 o 
  -3   0   3     1392.53     1351.35     54.88 o 
  -1   0   3     3798.44     4165.45     66.61 o 
   1   0   3      302.04      329.71     10.76 o 
   3   0   3     3396.29     3589.00     45.54 o 
   5   0   3      757.31      769.25     71.22 o 
   7   0   3       55.85       60.24     25.71 o 
  -8   1   3       32.51       92.53     21.23 o 
  -7   1   3      182.76      201.09     24.50 o 
  -6   1   3      201.55      179.62     21.52 o 
  -5   1   3     1436.90     1424.20     70.33 o 
  -4   1   3     1940.73     1762.08     42.25 o 
  -3   1   3     1198.06     1179.62     21.00 o 
  -2   1   3     1605.48     1560.64     18.59 o 
  -1   1   3     2751.15     2965.13     33.03 o 
   0   1   3       85.72       80.70      5.56 o 
   1   1   3      123.00      117.77      5.26 o 
   2   1   3      974.95      939.35     13.65 o 
   3   1   3     1646.76     1705.43     26.99 o 
   4   1   3      140.35      148.78      7.63 o 
   5   1   3      327.48      343.19     17.82 o 
   6   1   3      110.85      130.97     19.82 o 
   7   1   3       22.83       35.00     19.75 o 
  -8   2   3      111.53      172.83     19.79 o 
  -7   2   3       61.57       62.53     16.97 o 
  -6   2   3      185.08      179.43     21.57 o 
  -5   2   3      429.09      463.62     37.66 o 
  -4   2   3     1996.57     1946.49     30.15 o 
  -3   2   3      503.14      512.07     11.16 o 
  -2   2   3     1069.13     1067.59     17.71 o 
  -1   2   3     1361.48     1464.44     20.91 o 
   0   2   3       74.20       73.54      4.50 o 
   1   2   3       87.55       80.67      4.42 o 
   2   2   3     3317.91     3404.39     29.34 o 
   3   2   3      239.07      236.98      8.26 o 
   4   2   3      698.15      665.60     14.07 o 
   5   2   3       76.27       75.98     11.20 o 
   6   2   3      365.44      415.62     44.40 o 
   7   2   3       33.43       -3.99     14.31 o 
  -8   3   3       55.36       58.68     14.18 o 
  -7   3   3       19.30       24.72     14.30 o 
  -6   3   3       57.07       70.66     32.91 o 
  -5   3   3      221.67      184.41     19.05 o 
  -4   3   3     1346.78     1257.20     30.64 o 
  -3   3   3      256.06      255.07      8.64 o 
  -2   3   3      857.83      795.27     16.46 o 
  -1   3   3       10.97        3.75      3.18 o 
   0   3   3      202.74      192.73      6.72 o 
   1   3   3       31.59       35.56      4.88 o 
   2   3   3     3078.83     3154.52     30.81 o 
   3   3   3       49.31       55.66      8.28 o 
   4   3   3      636.65      633.55     15.47 o 
   5   3   3        5.36        8.21     12.48 o 
   6   3   3      378.25      388.74     90.84 o 
   7   3   3        3.34        4.84     14.16 o 
  -8   4   3       65.42       77.19     17.87 o 
  -7   4   3      178.41      252.85     26.71 o 
  -6   4   3       80.37       75.25     33.81 o 
  -5   4   3     1546.35     1442.34     72.31 o 
  -4   4   3      833.85      779.01     20.83 o 
  -3   4   3     1688.48     1597.15     23.66 o 
  -2   4   3      671.74      680.03     22.56 o 
  -1   4   3     1632.07     1683.57     34.35 o 
   0   4   3      237.04      208.70     10.63 o 
   1   4   3      104.01       90.08      7.29 o 
   2   4   3      696.47      655.06     16.57 o 
   3   4   3      945.65      968.71     17.87 o 
   4   4   3       43.82       55.74     11.07 o 
   5   4   3      197.77      199.71     24.86 o 
   6   4   3       83.68      106.32     21.21 o 
   7   4   3       21.66       22.01     44.34 o 
  -8   5   3       19.06       41.05     14.71 o 
  -7   5   3      109.00      160.61     24.39 o 
  -6   5   3        4.43       -3.06     13.91 o 
  -5   5   3     1287.84     1195.10     40.86 o 
  -4   5   3        3.11        2.20      7.96 o 
  -3   5   3     1281.77     1287.66     31.09 o 
  -2   5   3        0.19        0.29      3.81 o 
  -1   5   3     2960.13     3244.93     36.99 o 
   0   5   3        0.10        2.42      3.07 o 
   1   5   3      914.41      908.27     19.55 o 
   2   5   3       46.66       41.65      7.64 o 
   3   5   3     2779.29     2721.63     39.00 o 
   4   5   3       80.70       95.57      9.62 o 
   5   5   3      696.08      750.37     39.57 o 
   6   5   3        0.01       42.83     24.17 o 
   7   5   3      105.09      101.58     21.57 o 
  -7   6   3       88.07       80.48     19.29 o 
  -6   6   3      276.06      309.75     43.08 o 
  -5   6   3      637.36      618.88     30.26 o 
  -4   6   3     1355.67     1264.87     48.98 o 
  -3   6   3      405.72      404.59     16.41 o 
  -2   6   3     1139.30     1075.15     24.48 o 
  -1   6   3     2071.64     2193.70     30.73 o 
   0   6   3      215.89      210.47      9.42 o 
   1   6   3      819.82      852.39     20.15 o 
   2   6   3      631.36      607.85     21.60 o 
   3   6   3     1796.12     1759.54     32.14 o 
   4   6   3      287.27      313.49     15.21 o 
   5   6   3      450.19      510.93    134.51 o 
   6   6   3      112.95      122.41     22.90 o 
   7   6   3       85.31       82.20     21.89 o 
  -7   7   3       26.23       25.76     11.57 o 
  -6   7   3      281.64      286.37     32.83 o 
  -5   7   3      154.11      152.16     30.73 o 
  -4   7   3     1468.61     1356.29     31.92 o 
  -3   7   3       90.83      104.47     18.67 o 
  -2   7   3     1304.48     1307.20     29.21 o 
  -1   7   3      740.53      794.49     19.09 o 
   0   7   3      615.25      646.97     21.07 o 
   1   7   3      162.16      168.68     12.07 o 
   2   7   3     1553.89     1526.22     29.83 o 
   3   7   3      219.56      206.97     13.42 o 
   4   7   3      511.92      508.42     19.16 o 
   5   7   3       82.35       86.91     33.95 o 
   6   7   3      274.41      297.77     32.19 o 
  -7   8   3        5.97       37.55     15.18 o 
  -6   8   3       32.01       65.49     16.16 o 
  -5   8   3       76.27       90.66     18.41 o 
  -4   8   3      545.29      517.85     22.02 o 
  -3   8   3      177.92      177.10     17.46 o 
  -2   8   3      546.26      500.59     28.04 o 
  -1   8   3       50.46       53.35      8.91 o 
   0   8   3      333.87      313.81     16.35 o 
   1   8   3      108.27       94.03      9.90 o 
   2   8   3      885.52      878.09     35.30 o 
   3   8   3      229.74      236.06     15.19 o 
   4   8   3      194.54      190.38     14.39 o 
   5   8   3       65.97       72.62     20.06 o 
   6   8   3      193.32      231.54     29.89 o 
  -6   9   3        2.85       -2.54     11.54 o 
  -5   9   3      819.42      796.49     39.12 o 
  -4   9   3       56.49       57.71     12.94 o 
  -3   9   3      902.11      951.13     24.59 o 
  -2   9   3       58.60       77.83     13.12 o 
  -1   9   3      764.69      771.02     25.40 o 
   0   9   3       73.97       73.69     10.66 o 
   1   9   3      209.75      226.05     14.13 o 
   2   9   3      205.99      198.49     13.97 o 
   3   9   3      469.61      419.98     23.56 o 
   4   9   3        4.34        7.75      6.75 o 
   5   9   3      164.67      159.23     35.40 o 
  -6  10   3       26.10       47.98     15.31 o 
  -5  10   3      450.63      420.52     42.50 o 
  -4  10   3       38.30       50.04     10.74 o 
  -3  10   3      412.23      383.25     50.91 o 
  -2  10   3       32.70       24.18      9.52 o 
  -1  10   3     1058.45     1027.21     32.73 o 
   0  10   3       26.73       14.06      6.79 o 
   1  10   3      547.34      573.91     23.62 o 
   2  10   3       51.11       36.19      9.98 o 
   3  10   3     1025.70     1065.64     29.71 o 
   4  10   3      107.55      115.39     13.25 o 
   5  10   3      328.98      346.44     34.82 o 
  -5  11   3      140.74      170.08     38.28 o 
  -4  11   3      332.80      399.89     38.00 o 
  -3  11   3       88.97       99.58     15.51 o 
  -2  11   3      303.50      333.47     44.54 o 
  -1  11   3      634.29      606.94     30.70 o 
   0  11   3      195.69      229.07     17.70 o 
   1  11   3      262.82      285.90     20.97 o 
   2  11   3      326.24      307.41     20.57 o 
   3  11   3      474.44      468.52     25.58 o 
   4  11   3      212.64      217.96     20.77 o 
  -4  12   3      518.01      424.31     41.58 o 
  -3  12   3        7.84        5.31      9.27 o 
  -2  12   3      449.13      444.38     34.48 o 
  -1  12   3       67.05       89.63     15.71 o 
   0  12   3      248.60      240.13     35.12 o 
   1  12   3        1.59       17.38      7.81 o 
   2  12   3      345.78      383.02     23.62 o 
   3  12   3       11.34       17.31      8.56 o 
  -2  13   3      119.96      121.32     18.92 o 
  -1  13   3       34.93       28.49     40.35 o 
   0  13   3       91.19      111.12     18.08 o 
   1  13   3       99.88       83.56     16.15 o 
   2  13   3      191.20      188.80     18.74 o 
  -8   0   4     1229.67     1087.84     70.24 o 
  -6   0   4     2411.98     2367.53     86.50 o 
  -4   0   4     4894.92     4921.97    111.76 o 
  -2   0   4     3635.19     3872.02     51.57 o 
   0   0   4     1915.80     2178.87     47.95 o 
   2   0   4      126.88       75.35     11.51 o 
   4   0   4      293.07      321.87     23.56 o 
   6   0   4     1120.54     1221.44    102.57 o 
  -8   1   4       44.40       13.65     18.52 o 
  -7   1   4       88.13       62.32     16.55 o 
  -6   1   4      300.06      260.64     24.01 o 
  -5   1   4      828.87      791.25     32.48 o 
  -4   1   4        4.10       13.51      7.64 o 
  -3   1   4     1257.27     1261.47     17.99 o 
  -2   1   4     1886.99     1732.35     26.50 o 
  -1   1   4     2368.46     2475.15     30.20 o 
   0   1   4      429.11      375.55     11.22 o 
   1   1   4      364.80      337.86      8.82 o 
   2   1   4     2226.59     2131.83     22.90 o 
   3   1   4      881.28      832.63     15.11 o 
   4   1   4      245.58      242.89      9.90 o 
   5   1   4      834.47      863.32     26.28 o 
   6   1   4       45.05       43.37     12.63 o 
   7   1   4      208.79      193.85     40.96 o 
  -8   2   4       26.45       16.04     15.09 o 
  -7   2   4        2.68       -9.47     10.37 o 
  -6   2   4       67.03       64.28     15.53 o 
  -5   2   4      360.92      325.75     23.17 o 
  -4   2   4      251.18      225.14     13.01 o 
  -3   2   4     1118.02     1088.58     17.47 o 
  -2   2   4      497.15      519.21     13.14 o 
  -1   2   4     6696.68     7168.83     66.58 o 
   0   2   4       54.57       62.62      7.65 o 
   1   2   4     1929.42     1960.71     32.74 o 
   2   2   4      497.03      447.08     11.05 o 
   3   2   4     1946.75     2063.44     24.51 o 
   4   2   4      150.75      154.82      8.55 o 
   5   2   4     1097.07     1177.46     52.36 o 
   6   2   4      165.33      167.14     50.54 o 
   7   2   4       46.68       71.34     19.97 o 
  -8   3   4        3.60      -12.63     39.12 o 
  -7   3   4       12.44       24.64     13.49 o 
  -6   3   4       12.78       18.93     12.91 o 
  -5   3   4      401.02      398.29     34.17 o 
  -4   3   4        1.95        3.07      4.50 o 
  -3   3   4       11.22        4.48      4.80 o 
  -2   3   4       69.81       65.20      6.14 o 
  -1   3   4       33.82      105.02      7.09 o 
   0   3   4      105.47      123.87      8.83 o 
   1   3   4     2693.95     3573.81     42.10 o 
   2   3   4        2.68       -2.83      3.51 o 
   3   3   4      265.37      339.38     11.80 o 
   4   3   4       22.19       24.65      6.13 o 
   5   3   4       70.17       75.61     17.64 o 
   6   3   4       18.28       25.77     14.44 o 
   7   3   4        3.00        6.34     15.92 o 
  -8   4   4       18.06       17.56     33.42 o 
  -7   4   4        6.76       15.54     20.51 o 
  -6   4   4        9.12       -4.34     11.01 o 
  -5   4   4      247.87      234.24     21.59 o 
  -4   4   4      376.92      372.66     15.23 o 
  -3   4   4      135.47      111.37      8.90 o 
  -2   4   4     2097.95     2037.48     31.06 o 
  -1   4   4     1027.58     1074.32     34.09 o 
   0   4   4      166.59      132.51      6.82 o 
   1   4   4      402.68      430.50     13.74 o 
   2   4   4      987.93      867.44     20.00 o 
   3   4   4      416.57      426.63     15.41 o 
   4   4   4      453.68      459.76     16.79 o 
   5   4   4      212.18      228.09     26.46 o 
   6   4   4      331.02      342.67     37.92 o 
   7   4   4        4.06       20.22     17.35 o 
  -8   5   4      395.47      334.48     33.75 o 
  -7   5   4       30.35       23.31     14.14 o 
  -6   5   4      606.85      569.53     73.29 o 
  -5   5   4       37.18       29.07     12.15 o 
  -4   5   4     1543.11     1544.66     32.53 o 
  -3   5   4       81.35       83.88      8.29 o 
  -2   5   4     2418.11     2471.68     37.24 o 
  -1   5   4       61.46       74.50      6.83 o 
   0   5   4       40.20       46.41      5.17 o 
   1   5   4      174.87      176.51     12.86 o 
   2   5   4      922.98      892.41     28.37 o 
   3   5   4       23.90       20.59      6.53 o 
   4   5   4      403.66      427.74     16.99 o 
   5   5   4        0.23       -3.86     10.01 o 
   6   5   4      565.60      675.59     44.74 o 
   7   5   4        9.82       11.51     18.19 o 
  -7   6   4        1.67       -2.79     21.23 o 
  -6   6   4       39.54        1.14     14.03 o 
  -5   6   4      160.84      136.75     27.30 o 
  -4   6   4       17.08       15.42      6.96 o 
  -3   6   4      621.23      652.24     20.04 o 
  -2   6   4      762.73      727.93     20.57 o 
  -1   6   4     1110.08     1110.93     21.72 o 
   0   6   4      190.35      170.56     15.25 o 
   1   6   4      410.25      395.64     15.24 o 
   2   6   4      753.43      729.33     20.50 o 
   3   6   4      651.37      627.12     20.92 o 
   4   6   4       44.70       54.98      8.94 o 
   5   6   4      462.66      491.55     36.29 o 
   6   6   4       21.02       13.69     14.80 o 
  -7   7   4        6.20        6.08      8.54 o 
  -6   7   4      178.20      146.19     34.20 o 
  -5   7   4      314.84      302.59     24.50 o 
  -4   7   4      196.12      209.78     15.38 o 
  -3   7   4      838.07      856.29     24.58 o 
  -2   7   4      133.70      150.33     11.88 o 
  -1   7   4     2590.37     2719.15     58.46 o 
   0   7   4        0.34        4.09      5.34 o 
   1   7   4     1429.85     1459.38     53.05 o 
   2   7   4       67.85       75.87      9.65 o 
   3   7   4     1481.50     1431.54     34.76 o 
   4   7   4        3.42       -5.17      5.17 o 
   5   7   4      800.25      811.40     60.85 o 
   6   7   4      103.39      132.32     35.65 o 
  -6   8   4        6.64       30.45     13.23 o 
  -5   8   4      161.40      145.52     31.68 o 
  -4   8   4        7.22        8.12      6.98 o 
  -3   8   4       42.72       42.34      8.80 o 
  -2   8   4      152.66      184.48     13.59 o 
  -1   8   4      303.80      290.64     20.60 o 
   0   8   4     1025.36     1024.45     28.79 o 
   1   8   4     1636.80     1722.08     47.31 o 
   2   8   4      880.01      860.24     33.94 o 
   3   8   4      580.06      569.91     20.74 o 
   4   8   4      153.86      134.98     13.20 o 
   5   8   4       28.65       27.07     19.92 o 
   6   8   4       16.18       14.89     19.87 o 
  -6   9   4       59.54       76.16     18.33 o 
  -5   9   4        2.90        7.27     11.02 o 
  -4   9   4      383.68      393.96     25.57 o 
  -3   9   4        1.34        6.24      6.24 o 
  -2   9   4     1070.73     1085.11     45.57 o 
  -1   9   4      540.75      549.97     24.09 o 
   0   9   4      517.87      468.16     20.82 o 
   1   9   4      577.15      583.42     23.09 o 
   2   9   4      792.62      697.36     23.10 o 
   3   9   4      298.53      240.21     16.32 o 
   4   9   4      478.35      488.52     21.55 o 
   5   9   4       24.02       48.13     16.96 o 
  -5  10   4      151.95      146.64     55.24 o 
  -4  10   4      222.85      224.14     17.90 o 
  -3  10   4       11.38       15.25      8.25 o 
  -2  10   4      932.68      914.74     35.99 o 
  -1  10   4       28.98       27.61      8.36 o 
   0  10   4      606.49      539.20     23.14 o 
   1  10   4        8.42       20.28      6.62 o 
   2  10   4     1143.50     1040.91     33.45 o 
   3  10   4        3.54       -2.21     12.72 o 
   4  10   4      359.52      365.35     28.95 o 
  -4  11   4      282.97      258.73     32.58 o 
  -3  11   4      210.26      216.40     20.79 o 
  -2  11   4      311.01      304.18     24.49 o 
  -1  11   4      109.88      123.38     14.05 o 
   0  11   4       10.54        8.86      7.64 o 
   1  11   4        9.87       12.92      7.87 o 
   2  11   4      102.42      107.48     17.92 o 
   3  11   4       54.97       74.82     11.45 o 
   4  11   4       10.15        5.11      9.00 o 
  -4  12   4        0.87        8.05     15.93 o 
  -3  12   4      204.37      212.82     22.36 o 
  -2  12   4       29.67       24.95     10.61 o 
  -1  12   4      455.85      461.72     30.68 o 
   0  12   4       20.18        6.11      7.31 o 
   1  12   4      242.36      298.17     25.27 o 
   2  12   4       97.63       97.40     20.45 o 
   3  12   4      261.03      269.63     21.86 o 
  -2  13   4       20.11       27.27     11.18 o 
  -1  13   4       75.35       54.65     21.23 o 
   0  13   4      108.59      133.20     19.86 o 
   1  13   4        7.38        5.88     11.26 o 
  -7   0   5       37.31       47.00     22.13 o 
  -5   0   5      740.11      791.22     47.11 o 
  -3   0   5     1997.49     1935.32     35.29 o 
  -1   0   5     7406.76     8315.65    130.65 o 
   1   0   5     3050.29     3189.15     49.30 o 
   3   0   5      491.26      469.82     17.75 o 
   5   0   5      845.18      918.40     39.22 o 
  -8   1   5      153.61      200.45     27.55 o 
  -7   1   5       71.00       68.68     17.62 o 
  -6   1   5      327.89      317.18     26.07 o 
  -5   1   5      417.86      415.10     25.02 o 
  -4   1   5      511.21      480.38     15.67 o 
  -3   1   5      821.98      774.77     20.02 o 
  -2   1   5     2666.23     2589.20     42.27 o 
  -1   1   5     3568.69     3824.13     43.65 o 
   0   1   5      472.19      464.80     15.84 o 
   1   1   5     1557.84     1607.67     23.03 o 
   2   1   5      586.24      564.77     13.22 o 
   3   1   5      289.30      278.01     10.09 o 
   4   1   5      298.71      298.74     11.43 o 
   5   1   5      650.30      638.97     27.80 o 
   6   1   5      281.72      265.93     28.15 o 
   7   1   5       79.58      123.94     33.14 o 
  -8   2   5      166.61      152.48     23.91 o 
  -7   2   5       99.27      105.88     20.16 o 
  -6   2   5      275.78      312.60     26.12 o 
  -5   2   5      298.58      285.69     22.70 o 
  -4   2   5      615.35      582.31     17.91 o 
  -3   2   5      249.48      277.14      9.76 o 
  -2   2   5     6783.02     7250.75     70.56 o 
  -1   2   5      443.14      499.21     13.80 o 
   0   2   5     2200.96     2442.45     35.14 o 
   1   2   5      282.12      277.68     12.06 o 
   2   2   5     2171.25     2018.82     25.64 o 
   3   2   5      103.64      113.89      7.47 o 
   4   2   5      634.74      617.34     17.02 o 
   5   2   5      236.25      251.17     25.96 o 
   6   2   5      436.64      456.29     72.06 o 
   7   2   5       51.39       62.64     29.17 o 
  -8   3   5       70.04       97.95     47.64 o 
  -7   3   5        0.31        0.96     12.94 o 
  -6   3   5      195.88      210.41     23.05 o 
  -5   3   5        1.07        2.02     16.40 o 
  -4   3   5      471.30      450.80     16.85 o 
  -3   3   5       19.87       13.25      3.83 o 
  -2   3   5     5358.42     5782.78     61.51 o 
  -1   3   5      157.02      120.93     10.43 o 
   0   3   5     1508.94     1666.56     59.83 o 
   1   3   5        1.92        2.90      3.99 o 
   2   3   5     1750.68     1681.55     28.44 o 
   3   3   5        0.58       -4.76      4.76 o 
   4   3   5      398.00      383.69     15.73 o 
   5   3   5       29.78       37.01     15.38 o 
   6   3   5      263.11      280.91     30.96 o 
   7   3   5        3.79       15.01     15.65 o 
  -8   4   5       49.34       43.49     17.73 o 
  -7   4   5      140.08      169.68     24.75 o 
  -6   4   5      110.52      106.12     18.73 o 
  -5   4   5      490.60      441.74     31.99 o 
  -4   4   5       75.23       85.21      9.67 o 
  -3   4   5      965.45      941.28     22.91 o 
  -2   4   5      785.81      746.57     18.77 o 
  -1   4   5     2307.14     2304.32     33.64 o 
   0   4   5       30.67       25.10      4.56 o 
   1   4   5      734.55      667.92     25.10 o 
   2   4   5      319.42      307.92     19.38 o 
   3   4   5      221.84      190.57     12.14 o 
   4   4   5       71.11       87.75     10.51 o 
   5   4   5      595.49      602.14     38.72 o 
   6   4   5       89.73       60.32     18.69 o 
  -7   5   5      118.18      146.73     23.04 o 
  -6   5   5        2.00       -1.29     10.67 o 
  -5   5   5      850.04      765.75     34.31 o 
  -4   5   5       45.73       39.61      8.58 o 
  -3   5   5     1991.02     1900.31     33.46 o 
  -2   5   5      247.42      259.64     12.42 o 
  -1   5   5     4839.27     5240.60     59.49 o 
   0   5   5      364.13      343.46     19.58 o 
   1   5   5     2787.87     2980.84     46.70 o 
   2   5   5       14.78       15.31      6.30 o 
   3   5   5      802.66      706.98     20.93 o 
   4   5   5        9.72       23.95      6.97 o 
   5   5   5      945.78     1013.34     52.84 o 
   6   5   5        0.88        3.92     12.76 o 
  -7   6   5       64.32       68.30     18.12 o 
  -6   6   5      229.94      209.83     28.72 o 
  -5   6   5      502.80      558.99     38.36 o 
  -4   6   5      400.83      394.96     18.42 o 
  -3   6   5      970.59      935.34     24.26 o 
  -2   6   5     1655.57     1636.07     31.83 o 
  -1   6   5     2386.68     2450.12     39.64 o 
   0   6   5      817.43      808.06     23.72 o 
   1   6   5     1852.62     1868.82     36.34 o 
   2   6   5      528.36      494.05     18.01 o 
   3   6   5      564.82      544.10     31.20 o 
   4   6   5      369.24      359.23     17.23 o 
   5   6   5      586.43      661.57     48.28 o 
   6   6   5      307.88      322.21     35.33 o 
  -7   7   5       87.17       68.73     27.88 o 
  -6   7   5      314.13      315.09     27.79 o 
  -5   7   5      342.99      375.53     27.34 o 
  -4   7   5      515.08      506.17     21.50 o 
  -3   7   5      189.34      181.98     21.07 o 
  -2   7   5     2798.84     2903.18     56.69 o 
  -1   7   5      173.94      182.83     13.75 o 
   0   7   5     1253.17     1268.11     44.95 o 
   1   7   5      255.54      248.01     14.49 o 
   2   7   5     1099.00      991.77     25.97 o 
   3   7   5      123.01      131.91     12.06 o 
   4   7   5      442.15      408.73     18.60 o 
   5   7   5      174.07      194.37     25.27 o 
   6   7   5      364.92      391.58     68.04 o 
  -6   8   5      116.85      129.14     33.47 o 
  -5   8   5        7.58        8.31     12.63 o 
  -4   8   5      148.46      161.14     16.04 o 
  -3   8   5      213.72      188.15     14.70 o 
  -2   8   5     1201.83     1227.43     55.66 o 
  -1   8   5      496.74      461.66     20.13 o 
   0   8   5      312.56      303.82     18.09 o 
   1   8   5      146.48      144.74     12.69 o 
   2   8   5      527.47      486.12     19.45 o 
   3   8   5       36.45       27.46     10.32 o 
   4   8   5      121.60      121.55     12.77 o 
   5   8   5       26.50       45.61     15.83 o 
  -6   9   5        2.38       40.26     12.50 o 
  -5   9   5      415.61      375.80     44.87 o 
  -4   9   5       10.01       10.52      7.57 o 
  -3   9   5      661.32      603.91     41.18 o 
  -2   9   5       66.59       80.53     18.55 o 
  -1   9   5      955.66      911.80     36.04 o 
   0   9   5        1.34       -1.43      5.17 o 
   1   9   5      510.98      499.98     22.72 o 
   2   9   5       97.39      101.99     14.73 o 
   3   9   5      308.00      299.80     18.13 o 
   4   9   5        1.15       -6.02      6.02 o 
   5   9   5      514.86      548.58     42.61 o 
  -5  10   5      480.79      462.47     46.55 o 
  -4  10   5       49.01       77.12     19.73 o 
  -3  10   5      835.07      822.28     33.87 o 
  -2  10   5      134.95      141.12     29.73 o 
  -1  10   5     1548.38     1583.69     54.95 o 
   0  10   5      251.90      252.17     23.21 o 
   1  10   5     1185.35     1136.88     35.12 o 
   2  10   5       28.14       21.28      8.28 o 
   3  10   5      481.96      469.15     21.69 o 
   4  10   5       42.15       49.54     10.38 o 
  -4  11   5      126.90      147.41     27.88 o 
  -3  11   5      274.93      304.41     24.73 o 
  -2  11   5      477.22      470.29     29.68 o 
  -1  11   5      507.63      438.05     44.01 o 
   0  11   5      363.46      374.58     28.29 o 
   1  11   5      481.08      484.16     25.49 o 
   2  11   5      190.50      230.12     19.48 o 
   3  11   5      181.93      181.28     15.99 o 
  -3  12   5        6.07        8.45      8.06 o 
  -2  12   5      502.99      494.32     56.72 o 
  -1  12   5        1.77       -6.77      7.63 o 
   0  12   5      202.29      192.36     23.27 o 
   1  12   5        5.51        6.17     15.42 o 
   2  12   5      243.05      244.39     21.31 o 
  -1  13   5      275.04      288.19     33.25 o 
   0  13   5       39.87       16.12     14.22 o 
  -8   0   6      854.83      787.03     61.80 o 
  -6   0   6      823.93      794.41     51.08 o 
  -4   0   6       46.39       22.80     13.41 o 
  -2   0   6      449.12      370.35     16.24 o 
   0   0   6      480.29      435.20     24.31 o 
   2   0   6     1649.81     1640.17     37.40 o 
   4   0   6     1930.34     2020.09     40.29 o 
   6   0   6     1578.12     1563.45     78.51 o 
  -8   1   6       25.33       -5.89     12.90 o 
  -7   1   6      292.90      294.34     28.19 o 
  -6   1   6       65.65       54.49     30.87 o 
  -5   1   6      325.35      372.68     45.74 o 
  -4   1   6      114.64       85.14      9.55 o 
  -3   1   6      323.18      323.12     11.04 o 
  -2   1   6     2730.70     2676.05     36.60 o 
  -1   1   6      987.77      993.16     25.49 o 
   0   1   6      844.45      881.87     24.74 o 
   1   1   6     1301.17     1278.12     21.79 o 
   2   1   6       73.40       76.71      7.27 o 
   3   1   6      130.35      136.96      8.46 o 
   4   1   6       71.60       66.15      8.25 o 
   5   1   6      299.82      268.93     20.67 o 
   6   1   6       64.64       43.25     25.09 o 
  -8   2   6       63.93       70.08     24.76 o 
  -7   2   6      166.03      157.43     23.31 o 
  -6   2   6      134.98      149.02     21.13 o 
  -5   2   6      621.79      631.28     57.87 o 
  -4   2   6       34.64       34.79      7.03 o 
  -3   2   6     1530.96     1637.56     25.47 o 
  -2   2   6      323.90      300.07     12.08 o 
  -1   2   6     3408.29     3766.12     46.22 o 
   0   2   6      118.01      109.92      9.07 o 
   1   2   6     2715.09     2945.30     43.29 o 
   2   2   6      199.04      174.16      8.76 o 
   3   2   6       11.49       18.06      6.00 o 
   4   2   6       94.18       87.70      9.08 o 
   5   2   6      127.10      122.13     20.65 o 
   6   2   6       28.58       40.17     17.43 o 
  -8   3   6        1.73      -10.09     14.09 o 
  -7   3   6        8.02       11.13     13.25 o 
  -6   3   6        1.21       -2.76     13.86 o 
  -5   3   6       38.99       29.39     13.30 o 
  -4   3   6       17.67       20.75      6.75 o 
  -3   3   6      493.08      546.87     14.95 o 
  -2   3   6       30.11       28.32      5.68 o 
  -1   3   6      381.22      583.66     16.37 o 
   0   3   6       47.64       38.53      5.23 o 
   1   3   6       48.78       21.65      6.10 o 
   2   3   6        1.78        2.98      4.88 o 
   3   3   6       33.14       35.06      7.30 o 
   4   3   6        8.10        4.07      5.13 o 
   5   3   6      272.47      266.60     35.90 o 
   6   3   6        0.25       -6.98     12.18 o 
  -7   4   6       42.01       34.98     16.23 o 
  -6   4   6      251.90      285.44     26.85 o 
  -5   4   6      156.00      152.80     19.81 o 
  -4   4   6       92.58      106.25     15.42 o 
  -3   4   6      318.99      325.17     13.84 o 
  -2   4   6     1349.74     1301.46     26.46 o 
  -1   4   6      471.10      450.79     18.36 o 
   0   4   6      860.21      844.49     17.61 o 
   1   4   6      614.89      584.88     20.75 o 
   2   4   6      295.26      320.00     14.78 o 
   3   4   6        1.31       -2.07      5.84 o 
   4   4   6       45.98       52.88      9.09 o 
   5   4   6       66.51       98.56     19.98 o 
   6   4   6       39.78       62.14     18.91 o 
  -7   5   6       17.18       11.44     18.52 o 
  -6   5   6      529.67      600.17     36.10 o 
  -5   5   6        9.71       22.09     11.26 o 
  -4   5   6       47.16       51.26     13.00 o 
  -3   5   6       61.71       55.68      7.85 o 
  -2   5   6     1254.61     1292.28     27.52 o 
  -1   5   6        1.85       11.78      5.49 o 
   0   5   6      939.02      904.70     24.98 o 
   1   5   6        9.10        2.57      5.69 o 
   2   5   6      913.49      846.42     23.16 o 
   3   5   6        4.33       14.70      6.68 o 
   4   5   6      536.71      536.95     20.21 o 
   5   5   6       11.92       17.04     14.39 o 
   6   5   6      435.27      512.07     41.00 o 
  -7   6   6      120.96      104.70     20.74 o 
  -6   6   6       57.52       49.96     17.07 o 
  -5   6   6      176.70      153.81     20.09 o 
  -4   6   6       31.16       37.15      8.62 o 
  -3   6   6      373.04      350.50     16.11 o 
  -2   6   6      897.44      865.29     23.56 o 
  -1   6   6      906.98      944.79     30.87 o 
   0   6   6      238.69      212.30     14.49 o 
   1   6   6      645.41      652.39     23.01 o 
   2   6   6      126.59      137.51     12.38 o 
   3   6   6       33.17       36.65      7.91 o 
   4   6   6        2.50        0.83      7.91 o 
   5   6   6       49.39       25.34     14.57 o 
   6   6   6       10.92      -10.92     13.12 o 
  -7   7   6      174.31      211.79     41.63 o 
  -6   7   6      101.99       81.32     18.17 o 
  -5   7   6      525.91      514.63     31.07 o 
  -4   7   6        0.21       -5.15      6.22 o 
  -3   7   6     1263.34     1274.21     30.41 o 
  -2   7   6       10.32        7.32      6.53 o 
  -1   7   6     1986.60     1951.76     57.67 o 
   0   7   6        6.02        9.65      6.96 o 
   1   7   6     1555.19     1437.75     35.75 o 
   2   7   6      140.68      150.34     19.87 o 
   3   7   6       68.05       83.87     10.74 o 
   4   7   6      190.74      154.67     13.85 o 
   5   7   6      113.77      123.51     22.94 o 
  -6   8   6       78.91       70.11     17.41 o 
  -5   8   6      196.43      212.37     23.10 o 
  -4   8   6      443.96      504.47     26.40 o 
  -3   8   6      726.65      712.94     28.80 o 
  -2   8   6      546.99      477.11     23.91 o 
  -1   8   6      858.66      918.88     33.70 o 
   0   8   6      270.91      227.40     23.53 o 
   1   8   6       68.66       64.11     10.51 o 
   2   8   6      152.90      132.17     13.19 o 
   3   8   6       37.94       26.18      8.22 o 
   4   8   6       21.37       25.46      7.41 o 
   5   8   6      150.46      143.93     24.81 o 
  -6   9   6      287.98      283.49     43.36 o 
  -5   9   6       90.13      126.00     20.15 o 
  -4   9   6      240.86      309.57     54.29 o 
  -3   9   6      404.54      441.40     24.54 o 
  -2   9   6      927.41      933.12     93.96 o 
  -1   9   6      371.25      401.41     25.45 o 
   0   9   6      728.31      664.18     25.70 o 
   1   9   6      283.12      240.61     18.03 o 
   2   9   6      312.31      273.25     17.70 o 
   3   9   6       12.55       21.97      7.95 o 
   4   9   6       74.63       54.90     14.62 o 
  -4  10   6      217.95      231.24     32.41 o 
  -3  10   6        3.62       10.03      7.30 o 
  -2  10   6     1126.31     1029.09     48.28 o 
  -1  10   6       17.96       23.03      9.21 o 
   0  10   6      689.98      684.42     35.28 o 
   1  10   6       27.82       24.31      9.45 o 
   2  10   6      358.99      339.81     19.94 o 
   3  10   6      101.09      103.49     13.28 o 
  -4  11   6        3.41       14.14     13.97 o 
  -3  11   6       23.13       24.99     10.12 o 
  -2  11   6       82.01       78.69     23.08 o 
  -1  11   6       97.49      109.07     16.65 o 
   0  11   6       22.88       18.23      7.80 o 
   1  11   6      124.10      135.60     25.44 o 
   2  11   6      229.54      211.42     26.59 o 
   3  11   6       49.00       45.54      9.65 o 
  -3  12   6      214.72      218.19     24.21 o 
  -2  12   6       51.96       45.23     12.93 o 
  -1  12   6      304.70      425.37     31.20 o 
   0  12   6        0.16        1.51      6.62 o 
   1  12   6      312.06      325.19     24.58 o 
  -7   0   7      411.41      414.75     46.77 o 
  -5   0   7      738.12      735.79     47.61 o 
  -3   0   7     1173.45     1119.10     52.84 o 
  -1   0   7     1063.10     1116.12     40.68 o 
   1   0   7     3703.96     3708.13     61.29 o 
   3   0   7      324.26      315.66     31.04 o 
   5   0   7      241.21      229.28     37.05 o 
  -8   1   7       37.16       65.01     19.96 o 
  -7   1   7      109.63       91.06     18.76 o 
  -6   1   7      159.40      140.63     20.29 o 
  -5   1   7      213.07      206.08     21.50 o 
  -4   1   7        1.72       -5.79      5.92 o 
  -3   1   7      505.24      466.02     14.22 o 
  -2   1   7       79.10       86.81     13.20 o 
  -1   1   7      585.67      599.80     21.52 o 
   0   1   7      441.32      436.40     18.89 o 
   1   1   7     2563.49     2504.21     40.05 o 
   2   1   7      348.43      324.02     12.80 o 
   3   1   7      300.79      287.86     14.44 o 
   4   1   7      165.44      149.57     11.19 o 
   5   1   7      230.40      257.98     30.96 o 
   6   1   7       21.19       12.46     22.41 o 
  -8   2   7       49.39       53.57     19.23 o 
  -7   2   7       39.31       17.81     18.92 o 
  -6   2   7      493.72      535.94     32.67 o 
  -5   2   7       33.57       78.77     15.68 o 
  -4   2   7      172.23      163.19     12.53 o 
  -3   2   7       47.06       60.27      7.76 o 
  -2   2   7      995.46      937.96     22.50 o 
  -1   2   7       24.03       32.45      6.32 o 
   0   2   7     1686.19     1568.97     30.96 o 
   1   2   7      355.19      328.54     15.40 o 
   2   2   7      749.68      676.51     21.73 o 
   3   2   7       83.97       77.72      9.53 o 
   4   2   7      242.98      254.98     14.93 o 
   5   2   7       77.25       88.37     19.59 o 
   6   2   7       27.62       36.60     24.14 o 
  -7   3   7        2.70      -12.46     12.46 o 
  -6   3   7      637.16      606.25     34.42 o 
  -5   3   7        0.37       -2.56      9.96 o 
  -4   3   7      271.36      261.60     15.73 o 
  -3   3   7        1.98        6.52      5.11 o 
  -2   3   7     1089.97     1142.36     25.16 o 
  -1   3   7       23.14       24.54      5.99 o 
   0   3   7     1316.67     1288.25     23.28 o 
   1   3   7      260.68      247.10     14.35 o 
   2   3   7      584.10      550.16     20.44 o 
   3   3   7       45.27       37.56      8.13 o 
   4   3   7      217.01      236.00     17.08 o 
   5   3   7       14.07       30.99     14.33 o 
   6   3   7       21.57       21.84     20.15 o 
  -7   4   7      140.17      139.38     23.31 o 
  -6   4   7      108.21      140.16     22.05 o 
  -5   4   7      123.25      139.70     19.51 o 
  -4   4   7        9.31        7.20      6.52 o 
  -3   4   7      145.97      131.29     10.74 o 
  -2   4   7      223.18      232.49     13.10 o 
  -1   4   7      259.04      278.31     13.46 o 
   0   4   7      274.85      278.46     16.21 o 
   1   4   7     1631.07     1593.33     34.44 o 
   2   4   7      237.05      252.60     15.81 o 
   3   4   7      311.34      296.05     15.93 o 
   4   4   7      180.25      180.33     13.75 o 
   5   4   7      228.35      227.16     27.97 o 
   6   4   7       31.11       39.26     27.86 o 
  -7   5   7      322.17      286.15     43.59 o 
  -6   5   7       11.61        3.46     13.16 o 
  -5   5   7      568.17      524.31     31.00 o 
  -4   5   7       27.61       21.12      7.56 o 
  -3   5   7     1111.08     1078.37     26.69 o 
  -2   5   7        4.40       11.05      5.87 o 
  -1   5   7     1075.64     1083.16     33.17 o 
   0   5   7       39.09       50.63      8.43 o 
   1   5   7     2605.27     2526.64     46.37 o 
   2   5   7        0.68        8.37      9.83 o 
   3   5   7      371.29      384.51     27.13 o 
   4   5   7       17.25       20.72      7.61 o 
   5   5   7      270.65      309.59     32.22 o 
  -7   6   7      146.50      103.98     21.66 o 
  -6   6   7      132.09      165.00     23.97 o 
  -5   6   7      380.03      367.64     41.55 o 
  -4   6   7       29.13       31.38      8.77 o 
  -3   6   7     1027.32     1027.64     26.95 o 
  -2   6   7      166.72      183.39     27.41 o 
  -1   6   7      767.78      782.31     29.33 o 
   0   6   7      715.07      704.66     24.55 o 
   1   6   7     1512.65     1430.82     35.31 o 
   2   6   7      561.99      500.11     21.67 o 
   3   6   7      204.87      207.54     15.08 o 
   4   6   7      192.18      208.70     24.08 o 
   5   6   7      189.07      174.72     45.60 o 
  -6   7   7      361.08      357.73     30.89 o 
  -5   7   7       86.86       89.15     17.90 o 
  -4   7   7      166.17      151.24     17.88 o 
  -3   7   7      176.58      169.60     16.11 o 
  -2   7   7      587.72      611.44     26.81 o 
  -1   7   7       22.88       29.19      8.86 o 
   0   7   7      974.58      947.02     29.32 o 
   1   7   7      117.11      102.09     12.58 o 
   2   7   7      644.50      644.88     31.41 o 
   3   7   7       27.68        9.78      9.08 o 
   4   7   7      279.52      310.76     20.86 o 
   5   7   7       71.47       46.19     18.14 o 
  -6   8   7      316.85      321.38     35.32 o 
  -5   8   7       68.73       52.25     15.44 o 
  -4   8   7      124.92      131.38     22.97 o 
  -3   8   7       51.33       53.71     10.46 o 
  -2   8   7      429.11      434.67     24.11 o 
  -1   8   7      150.90      142.28     16.80 o 
   0   8   7      447.06      444.08     21.79 o 
   1   8   7      187.21      173.81     16.20 o 
   2   8   7      296.24      292.78     20.17 o 
   3   8   7       40.14       43.59      9.20 o 
   4   8   7      167.74      203.81     16.59 o 
  -5   9   7       90.60       89.13     25.09 o 
  -4   9   7       16.91       22.07     13.91 o 
  -3   9   7      108.36       93.28     14.02 o 
  -2   9   7      183.89      189.20     28.78 o 
  -1   9   7      236.60      251.54     21.14 o 
   0   9   7       98.22      101.61     13.66 o 
   1   9   7      816.25      846.74     31.02 o 
   2   9   7       50.68       67.15     12.58 o 
   3   9   7      300.08      303.06     19.53 o 
   4   9   7       57.52       41.18     12.94 o 
  -4  10   7       31.83       58.51     19.56 o 
  -3  10   7      516.43      503.61     36.21 o 
  -2  10   7       30.01       45.33     31.85 o 
  -1  10   7      417.63      436.38     26.88 o 
   0  10   7      118.55      130.40     16.67 o 
   1  10   7      770.92      705.19     29.53 o 
   2  10   7       63.66       80.43     18.87 o 
   3  10   7      125.66      139.55     14.59 o 
  -3  11   7      385.11      388.94     27.95 o 
  -2  11   7      185.81      198.45     21.40 o 
  -1  11   7      171.40      231.77     23.51 o 
   0  11   7      362.40      431.04     25.69 o 
   1  11   7      351.58      373.29     31.73 o 
   2  11   7      264.94      262.61     21.89 o 
  -1  12   7        0.44       -6.72      7.06 o 
   0  12   7      262.32      277.69     22.32 o 
  -6   0   8      604.22      605.20     49.23 o 
  -4   0   8      803.13      793.18     46.27 o 
  -2   0   8     2234.20     2224.19     47.00 o 
   0   0   8     7430.96     7562.98    143.17 o 
   2   0   8     7008.30     7049.00    100.50 o 
   4   0   8     4284.98     4293.42    108.58 o 
  -7   1   8       78.51       85.63     30.29 o 
  -6   1   8      768.35      724.71     38.89 o 
  -5   1   8       96.80      107.03     16.90 o 
  -4   1   8      828.88      876.98     35.77 o 
  -3   1   8      202.98      191.00     10.94 o 
  -2   1   8      322.61      293.03     14.05 o 
  -1   1   8       22.72       31.99      8.28 o 
   0   1   8      192.68      185.35     19.25 o 
   1   1   8      569.86      529.62     19.37 o 
   2   1   8        3.52       -2.36      5.86 o 
   3   1   8      147.70      142.04     13.01 o 
   4   1   8        9.08        9.98      9.37 o 
   5   1   8        4.52      -16.21     16.21 o 
  -7   2   8      629.13      667.75     39.54 o 
  -6   2   8        4.08       -2.64     12.34 o 
  -5   2   8     1249.64     1303.69     45.85 o 
  -4   2   8        0.71        2.63      6.37 o 
  -3   2   8     1730.43     1713.25     29.76 o 
  -2   2   8        0.73       -0.35      4.45 o 
  -1   2   8      220.60      222.29     12.54 o 
   0   2   8       19.38       21.69      7.53 o 
   1   2   8     1035.35     1017.82     27.40 o 
   2   2   8        1.01       11.03      6.76 o 
   3   2   8      175.79      171.62     18.78 o 
   4   2   8        1.12        5.03      6.85 o 
   5   2   8       53.56       88.12     28.83 o 
  -7   3   8        4.87        1.99     13.84 o 
  -6   3   8       59.62       66.64     16.31 o 
  -5   3   8        2.80       -7.32      9.75 o 
  -4   3   8       71.80       72.98     10.85 o 
  -3   3   8      104.87       87.65     13.55 o 
  -2   3   8       20.60       20.29      6.18 o 
  -1   3   8       44.33       30.43      6.70 o 
   0   3   8       81.87       65.16      9.84 o 
   1   3   8     1823.59     1725.14     42.75 o 
   2   3   8       63.45       72.68     14.42 o 
   3   3   8      725.17      714.64     25.23 o 
   4   3   8       11.92        7.84      6.89 o 
   5   3   8      146.83      168.73     29.78 o 
  -7   4   8      118.31      134.96     23.80 o 
  -6   4   8      463.75      487.43     40.23 o 
  -5   4   8      178.95      190.10     22.40 o 
  -4   4   8      448.18      464.55     21.10 o 
  -3   4   8      442.90      394.04     16.79 o 
  -2   4   8      234.44      238.70     13.98 o 
  -1   4   8       43.71       36.73      9.02 o 
   0   4   8      535.27      514.48     33.53 o 
   1   4   8      243.18      205.02     15.15 o 
   2   4   8      284.02      281.48     17.37 o 
   3   4   8       46.35       34.25      9.75 o 
   4   4   8      138.08      190.01     15.11 o 
   5   4   8       24.24       22.98     16.13 o 
  -7   5   8        1.88       -7.57     18.27 o 
  -6   5   8      590.83      570.08     35.74 o 
  -5   5   8        7.00       -9.67      9.67 o 
  -4   5   8      711.23      659.51     24.72 o 
  -3   5   8        0.02       -2.35      5.09 o 
  -2   5   8      972.45      923.91     31.84 o 
  -1   5   8       32.55       23.33      8.56 o 
   0   5   8     2257.04     2130.44     52.80 o 
   1   5   8      129.09      131.64     13.56 o 
   2   5   8     1857.91     1700.38     39.63 o 
   3   5   8      167.88      163.03     18.91 o 
   4   5   8     1275.98     1271.11     39.53 o 
   5   5   8       47.72       20.21     15.47 o 
  -6   6   8      299.01      293.07     38.17 o 
  -5   6   8      240.10      255.38     26.05 o 
  -4   6   8      300.75      308.28     19.35 o 
  -3   6   8      232.14      265.90     18.94 o 
  -2   6   8      199.24      194.39     27.41 o 
  -1   6   8       50.19       54.63     16.68 o 
   0   6   8      193.91      212.08     37.82 o 
   1   6   8      220.97      192.45     16.01 o 
   2   6   8       12.14        6.06     13.55 o 
   3   6   8       41.54       44.40      9.11 o 
   4   6   8       39.22       68.15     12.26 o 
  -6   7   8       51.84       39.55     15.51 o 
  -5   7   8      820.63      838.97     40.91 o 
  -4   7   8      125.39      127.85     18.20 o 
  -3   7   8     1060.28     1015.17     34.84 o 
  -2   7   8       21.75       10.47      6.86 o 
  -1   7   8      254.06      234.67     23.19 o 
   0   7   8       11.89       20.85      7.49 o 
   1   7   8      499.65      456.17     21.69 o 
   2   7   8        6.51       -4.46      6.73 o 
   3   7   8       92.30       94.32     13.26 o 
   4   7   8       24.66       20.46      8.38 o 
  -5   8   8      189.10      177.48     33.42 o 
  -4   8   8       51.33       44.31     16.32 o 
  -3   8   8        8.93       20.61      7.72 o 
  -2   8   8       32.56       28.64      8.51 o 
  -1   8   8        9.75       15.16     12.66 o 
   0   8   8       46.67       71.36     11.91 o 
   1   8   8      790.74      732.02     28.55 o 
   2   8   8      199.48      225.09     25.63 o 
   3   8   8      428.34      376.37     56.20 o 
   4   8   8       49.50       64.35     10.50 o 
  -5   9   8      289.28      318.58     42.08 o 
  -4   9   8      309.10      331.71     35.88 o 
  -3   9   8      576.14      580.73     28.65 o 
  -2   9   8      164.43      182.77     19.54 o 
  -1   9   8       64.09       81.70     13.88 o 
   0   9   8      214.99      226.79     23.45 o 
   1   9   8       28.48       24.00     10.61 o 
   2   9   8      131.76      138.73     16.28 o 
   3   9   8        1.27       -0.16      6.44 o 
  -4  10   8      288.08      332.27     38.17 o 
  -3  10   8        4.07       -3.00      7.48 o 
  -2  10   8      191.23      227.00     22.16 o 
  -1  10   8        0.55        7.77      6.82 o 
   0  10   8      160.24      145.72     16.16 o 
   1  10   8       19.63       26.83      9.66 o 
   2  10   8       30.18       24.63      9.16 o 
  -2  11   8      146.57      167.15     20.68 o 
  -1  11   8      218.93      254.41     24.95 o 
   0  11   8      458.72      404.19     25.38 o 
   1  11   8      451.13      485.35     27.84 o 
  -7   0   9      294.01      320.31     44.71 o 
  -5   0   9      426.80      464.65     44.15 o 
  -3   0   9     1043.46      986.37     32.49 o 
  -1   0   9       79.64       66.78     16.82 o 
   1   0   9      545.38      513.61     35.60 o 
   3   0   9      734.70      757.25     44.54 o 
  -7   1   9       77.70       95.83     20.27 o 
  -6   1   9        4.70        1.36     15.03 o 
  -5   1   9      214.64      275.24     25.54 o 
  -4   1   9        4.72       12.28     11.04 o 
  -3   1   9      785.05      776.15     20.59 o 
  -2   1   9       15.10        2.30      5.25 o 
  -1   1   9      126.10      128.45     14.10 o 
   0   1   9       22.16       12.89      7.90 o 
   1   1   9      427.32      411.82     18.61 o 
   2   1   9       23.96       35.70      8.47 o 
   3   1   9      433.89      418.00     25.18 o 
   4   1   9       53.02       41.01     12.22 o 
  -7   2   9        0.79       -1.16     12.50 o 
  -6   2   9       97.75      115.63     20.40 o 
  -5   2   9        0.34       -8.04     25.82 o 
  -4   2   9      308.38      332.33     31.52 o 
  -3   2   9       37.88       32.80      6.18 o 
  -2   2   9       13.52       14.91      5.86 o 
  -1   2   9       18.24       25.41      6.75 o 
   0   2   9       65.86       75.34     12.40 o 
   1   2   9       86.29       77.09     15.38 o 
   2   2   9       21.64       21.44      7.74 o 
   3   2   9       54.36       58.60     10.72 o 
   4   2   9      145.27      161.78     18.73 o 
  -7   3   9        2.57       -0.82     14.92 o 
  -6   3   9      192.15      195.28     25.30 o 
  -5   3   9       28.54       24.40     12.33 o 
  -4   3   9      382.75      438.37     29.71 o 
  -3   3   9       80.84       86.83     10.14 o 
  -2   3   9       39.06       51.23      8.73 o 
  -1   3   9       11.40        5.28      5.59 o 
   0   3   9      154.95      170.02     16.71 o 
   1   3   9       60.21       62.16     13.37 o 
   2   3   9       58.73       75.40     10.91 o 
   3   3   9       73.58       69.59     10.87 o 
   4   3   9      233.32      246.78     18.67 o 
   5   3   9       12.67        7.26     20.84 o 
  -7   4   9       22.08       34.29     16.04 o 
  -6   4   9       29.69       13.11     23.41 o 
  -5   4   9       65.15       60.54     15.56 o 
  -4   4   9      131.36      159.69     19.50 o 
  -3   4   9      309.93      299.51     24.55 o 
  -2   4   9       86.52       90.82     11.54 o 
  -1   4   9       44.11       51.36     13.22 o 
   0   4   9      294.64      295.17     25.20 o 
   1   4   9      328.12      347.62     19.61 o 
   2   4   9      100.50       92.79     12.41 o 
   3   4   9      425.02      436.86     22.60 o 
   4   4   9      160.61      175.28     16.86 o 
  -6   5   9        0.76       -6.41     12.19 o 
  -5   5   9      274.67      285.93     27.05 o 
  -4   5   9        0.78        4.89      6.84 o 
  -3   5   9      743.57      746.30     37.45 o 
  -2   5   9       45.05       36.77      9.69 o 
  -1   5   9      135.02      128.40     15.55 o 
   0   5   9      134.99      132.73     13.52 o 
   1   5   9      397.82      382.41     21.10 o 
   2   5   9       17.18       17.31      7.48 o 
   3   5   9      451.14      476.88     23.34 o 
   4   5   9        7.41        6.01      8.40 o 
  -6   6   9        6.54       45.41     34.48 o 
  -5   6   9      204.15      199.14     35.40 o 
  -4   6   9       78.12      104.91     29.67 o 
  -3   6   9      611.72      610.05     47.33 o 
  -2   6   9       25.35       39.68     12.52 o 
  -1   6   9      177.40      171.11     17.73 o 
   0   6   9       63.27       68.51     12.42 o 
   1   6   9      255.31      213.74     17.60 o 
   2   6   9       91.37       89.30     13.24 o 
   3   6   9      198.47      170.34     17.19 o 
   4   6   9       73.79       68.33     19.56 o 
  -5   7   9        1.08       21.68     17.71 o 
  -4   7   9      273.00      306.72     25.64 o 
  -3   7   9       21.15       30.81      9.25 o 
  -2   7   9       81.65       80.27     12.54 o 
  -1   7   9       19.56       12.98      6.77 o 
   0   7   9      188.24      165.88     15.77 o 
   1   7   9       48.28       42.70     10.30 o 
   2   7   9      142.81      189.78     17.86 o 
   3   7   9       20.15       19.44      8.57 o 
  -5   8   9       97.51      131.27     28.83 o 
  -4   8   9      250.36      239.06     31.63 o 
  -3   8   9       55.94       63.21     11.22 o 
  -2   8   9      110.46      103.07     15.70 o 
  -1   8   9        3.01       17.07      7.72 o 
   0   8   9      301.28      349.74     22.16 o 
   1   8   9       19.45       14.66     11.42 o 
   2   8   9      133.02      134.82     16.32 o 
   3   8   9       68.89       93.06     14.18 o 
  -4   9   9      194.72      178.82     29.78 o 
  -3   9   9      126.21      153.85     18.48 o 
  -2   9   9      160.20      196.51     20.77 o 
  -1   9   9       59.50       85.53     14.10 o 
   0   9   9      264.90      265.40     20.52 o 
   1   9   9      184.96      170.81     18.65 o 
   2   9   9       45.01       46.57     10.60 o 
  -3  10   9      192.20      225.63     22.45 o 
  -2  10   9        8.61       19.96     13.52 o 
  -1  10   9       32.48       50.90     10.52 o 
   0  10   9        4.63       16.16     10.23 o 
   1  10   9       78.86       77.69     12.68 o 
  -6   0  10      741.93      705.84     55.15 o 
  -4   0  10     4373.88     4833.63    133.39 o 
  -2   0  10     6690.62     6640.66    100.93 o 
   0   0  10     7636.50     7455.97    154.85 o 
   2   0  10     3364.26     3253.75     95.89 o 
   4   0  10     1528.54     1437.16     66.78 o 
  -7   1  10        3.43        7.76     13.75 o 
  -6   1  10      150.51      135.02     22.88 o 
  -5   1  10        3.50        1.36     10.95 o 
  -4   1  10      337.91      334.03     26.19 o 
  -3   1  10      197.94      203.08     12.82 o 
  -2   1  10       18.15       10.94      6.46 o 
  -1   1  10       94.66       80.48     18.80 o 
   0   1  10       21.20       27.80      9.06 o 
   1   1  10       20.78       26.88     10.73 o 
   2   1  10       21.48       10.01      7.97 o 
   3   1  10       55.43       43.51     13.34 o 
   4   1  10      377.69      337.11     25.85 o 
  -6   2  10       26.60        6.81     13.26 o 
  -5   2  10      366.24      304.39     28.22 o 
  -4   2  10        0.41        2.63      8.28 o 
  -3   2  10      810.98      772.02     25.36 o 
  -2   2  10        5.44        7.35      5.60 o 
  -1   2  10      210.35      216.21     18.99 o 
   0   2  10        0.95       -3.74      9.78 o 
   1   2  10       85.50      101.25     15.88 o 
   2   2  10       25.25       28.37      8.88 o 
   3   2  10      574.62      623.94     48.16 o 
   4   2  10       14.53       28.99     12.06 o 
  -6   3  10       14.00       18.08     13.57 o 
  -5   3  10      104.51      106.96     20.30 o 
  -4   3  10      109.40      103.98     18.07 o 
  -3   3  10     1169.88     1138.36     29.60 o 
  -2   3  10       91.75      101.68     11.48 o 
  -1   3  10     1038.60     1089.61     36.43 o 
   0   3  10       35.14       35.43      9.76 o 
   1   3  10      473.13      433.26     21.05 o 
   2   3  10       22.03        6.40     15.22 o 
   3   3  10      430.13      397.18     22.51 o 
   4   3  10       41.14       47.02     12.53 o 
  -6   4  10       66.96      100.70     19.40 o 
  -5   4  10       57.80       59.84     16.29 o 
  -4   4  10      456.86      525.18     31.73 o 
  -3   4  10      161.45      175.85     14.24 o 
  -2   4  10      290.16      282.37     20.15 o 
  -1   4  10       78.91       62.35     15.17 o 
   0   4  10      239.85      266.90     23.89 o 
   1   4  10       55.90       63.23     11.30 o 
   2   4  10      119.16      138.99     15.19 o 
   3   4  10      153.53      156.33     26.03 o 
   4   4  10      270.64      276.75     23.56 o 
  -6   5  10      348.33      330.35     32.42 o 
  -5   5  10       29.68       23.33     13.47 o 
  -4   5  10     1669.22     1691.76    119.31 o 
  -3   5  10      112.17      111.00     14.58 o 
  -2   5  10     1800.11     1650.63     46.78 o 
  -1   5  10      144.88      127.87     15.78 o 
   0   5  10     2139.34     2009.08     53.60 o 
   1   5  10      111.29      108.96     14.33 o 
   2   5  10     1010.29      895.39     46.25 o 
   3   5  10       52.66       44.52     10.28 o 
  -5   6  10       29.11       23.75     17.32 o 
  -4   6  10      226.49      241.85     37.11 o 
  -3   6  10      135.99      168.53     23.19 o 
  -2   6  10       24.67       28.14      7.86 o 
  -1   6  10       29.64       37.86     21.85 o 
   0   6  10       71.26      132.28     16.82 o 
   1   6  10        3.01       18.64      9.94 o 
   2   6  10       19.10       28.53      8.79 o 
   3   6  10       51.52       63.97     11.50 o 
  -5   7  10      252.68      248.11     42.13 o 
  -4   7  10       25.98       43.92     17.94 o 
  -3   7  10      439.76      397.44     37.02 o 
  -2   7  10       12.03       22.96      8.73 o 
  -1   7  10      141.06      179.06     35.12 o 
   0   7  10       21.41       31.09      9.39 o 
   1   7  10       62.08       90.29     13.22 o 
   2   7  10       14.80       14.18      7.57 o 
  -3   8  10      532.82      603.07     44.48 o 
  -2   8  10      234.65      208.24     21.11 o 
  -1   8  10      735.39      729.23     33.98 o 
   0   8  10      135.37      152.18     40.51 o 
   1   8  10      384.12      411.87     47.05 o 
   2   8  10       59.88       59.86     13.66 o 
  -3   9  10       57.57       53.68     12.22 o 
  -2   9  10      105.03      131.91     18.14 o 
  -1   9  10        8.89       26.28      9.04 o 
   0   9  10       81.52       84.17     15.51 o 
   1   9  10       22.56       28.68     16.32 o 
  -5   0  11       63.19       75.50     25.93 o 
  -3   0  11      354.61      387.31     33.58 o 
  -1   0  11      617.79      583.62     39.34 o 
   1   0  11       79.94       86.90     22.07 o 
   3   0  11      257.96      190.39     30.29 o 
  -6   1  11       22.36        3.20     12.23 o 
  -5   1  11      128.08      124.34     21.64 o 
  -4   1  11       20.36       25.12     12.31 o 
  -3   1  11      355.26      343.56     16.69 o 
  -2   1  11       54.87       50.89      9.26 o 
  -1   1  11      407.70      378.83     23.30 o 
   0   1  11       57.49       77.08     12.48 o 
   1   1  11       24.78       32.15     12.15 o 
   2   1  11        1.03       -7.24      7.24 o 
   3   1  11      108.13      103.31     19.92 o 
  -6   2  11        2.55       -4.56     11.06 o 
  -5   2  11        8.25       15.74     13.07 o 
  -4   2  11      105.32      103.71     17.84 o 
  -3   2  11       57.58       54.97      8.16 o 
  -2   2  11       55.45       50.08     10.04 o 
  -1   2  11      100.50       97.28     29.03 o 
   0   2  11       42.30       63.86     12.28 o 
   1   2  11       17.38       13.72     20.70 o 
   2   2  11        5.27        4.44      8.32 o 
   3   2  11       23.69       51.06     21.18 o 
  -6   3  11        1.57       -5.11     13.08 o 
  -5   3  11       19.71       20.00     13.65 o 
  -4   3  11       92.62       95.08     18.07 o 
  -3   3  11       77.54       85.21     10.00 o 
  -2   3  11       58.58       87.72     19.06 o 
  -1   3  11       68.38       76.04     21.93 o 
   0   3  11      104.85      155.85     18.02 o 
   1   3  11        0.34       -6.44      8.19 o 
   2   3  11       10.08        4.47     12.96 o 
   3   3  11        0.43        8.82      8.72 o 
  -5   4  11       52.97       55.75     16.29 o 
  -4   4  11      114.67       97.87     18.08 o 
  -3   4  11      308.61      320.52     35.51 o 
  -2   4  11       80.52       86.55     13.07 o 
  -1   4  11      457.40      402.52     24.87 o 
   0   4  11      151.60      175.95     18.81 o 
   1   4  11       54.70       63.17     14.61 o 
   2   4  11       37.32       48.37     10.84 o 
   3   4  11       90.01       93.71     20.02 o 
  -5   5  11       77.06      101.42     27.69 o 
  -4   5  11       48.56       99.25     25.71 o 
  -3   5  11      277.61      298.54     22.26 o 
  -2   5  11       20.49       34.27      9.68 o 
  -1   5  11      441.78      500.14     45.35 o 
   0   5  11       43.07       26.07      8.40 o 
   1   5  11       68.51       53.17     11.17 o 
   2   5  11       17.35       12.55      8.37 o 
  -5   6  11       77.29       92.04     28.33 o 
  -4   6  11       71.52      108.13     25.71 o 
  -3   6  11      132.72      151.35     17.55 o 
  -2   6  11      125.59       96.89     15.77 o 
  -1   6  11      183.98      198.40     20.62 o 
   0   6  11       46.80       70.88     12.50 o 
   1   6  11       27.25       36.98     10.57 o 
   2   6  11        1.15       -4.11     15.11 o 
  -4   7  11      167.29      202.63     35.71 o 
  -3   7  11        7.25       20.51      9.75 o 
  -2   7  11      167.58      188.62     20.57 o 
  -1   7  11       50.73       56.03     12.55 o 
   0   7  11      168.81      210.68     22.07 o 
   1   7  11       36.46       28.32      9.11 o 
  -3   8  11       24.94       23.87      9.86 o 
  -2   8  11       95.94       80.98     19.75 o 
  -1   8  11       28.62       38.36     10.79 o 
   0   8  11      179.65      228.58     23.80 o 
  -4   0  12     2512.31     2557.41    100.08 o 
  -2   0  12     2819.88     2574.76     62.23 o 
   0   0  12     1645.15     1624.53     70.35 o 
   2   0  12      228.36      257.61     35.60 o 
  -5   1  12       32.67       54.76     16.10 o 
  -4   1  12       19.15       17.94     12.07 o 
  -3   1  12       93.05      113.34     11.36 o 
  -2   1  12        5.35       20.40     10.10 o 
  -1   1  12      319.30      316.63     24.39 o 
   0   1  12      235.28      279.35     23.38 o 
   1   1  12       49.68       27.49     32.83 o 
   2   1  12      321.81      348.38     50.38 o 
  -5   2  12       20.53       23.22     13.22 o 
  -4   2  12       15.03       24.43     11.72 o 
  -3   2  12       41.93       55.50      8.50 o 
  -2   2  12        9.88       26.27      9.71 o 
  -1   2  12      632.43      625.87     29.89 o 
   0   2  12        5.41        3.23      6.62 o 
   1   2  12      369.41      345.36     27.26 o 
   2   2  12        0.19        9.50      9.78 o 
  -5   3  12      140.02      120.45     21.12 o 
  -4   3  12        1.89       10.12     10.52 o 
  -3   3  12      202.93      201.89     24.48 o 
  -2   3  12       21.88       20.82      8.54 o 
  -1   3  12      463.57      466.92     26.68 o 
   0   3  12       34.25       52.93     11.06 o 
   1   3  12        7.30       -8.74      8.74 o 
   2   3  12        8.02       10.61     10.23 o 
  -5   4  12       26.14       11.36     11.83 o 
  -4   4  12       51.19       82.93     24.25 o 
  -3   4  12       31.86       31.87      9.69 o 
  -2   4  12      177.02      193.92     20.01 o 
  -1   4  12      193.75      190.30     20.12 o 
   0   4  12      323.85      329.23     25.09 o 
   1   4  12       62.45       54.29     26.18 o 
   2   4  12      167.99      188.87     18.64 o 
  -4   5  12      735.58      664.43     53.93 o 
  -3   5  12       58.69       63.45     12.53 o 
  -2   5  12      954.48      896.91     37.33 o 
  -1   5  12       61.53       58.24     11.59 o 
   0   5  12      806.47      691.22     33.21 o 
   1   5  12       16.70       29.84     11.30 o 
  -3   6  12       15.02       31.65      9.70 o 
  -2   6  12        9.61       13.95     19.45 o 
  -1   6  12      161.59      135.94     20.28 o 
   0   6  12       95.81      157.06     19.66 o 
  -2   7  12       11.36       -8.46     20.09 o 
  -1   7  12      386.08      452.72     30.71 o 
  -3   0  13       34.31       20.01     10.24 o 
  -1   0  13      404.51      508.52     40.12 o 
   1   0  13      191.74      173.12     30.40 o 
  -4   1  13       95.14      117.62     18.95 o 
  -3   1  13       21.88       25.98      7.49 o 
  -2   1  13      143.21      136.62     14.68 o 
  -1   1  13      198.04      257.02     23.40 o 
   0   1  13      151.41      174.78     19.99 o 
   1   1  13       95.41       95.35     17.71 o 
  -4   2  13       39.32       50.11     14.72 o 
  -3   2  13       59.07       67.00     13.11 o 
  -2   2  13       75.20       72.86     14.53 o 
  -1   2  13       94.39      127.76     17.91 o 
   0   2  13      181.22      181.29     20.56 o 
   1   2  13       32.58       36.85     23.67 o 
  -4   3  13       27.16       68.90     22.18 o 
  -3   3  13        0.27       17.44      7.43 o 
  -2   3  13       78.98       80.95     18.36 o 
  -1   3  13        7.77       13.46      7.77 o 
   0   3  13      154.50      177.69     26.43 o 
  -3   4  13       82.87       88.72     19.89 o 
  -2   4  13       56.62       58.20     11.92 o 
  -1   4  13      298.40      323.82     25.88 o 
   0   4  13       47.75       42.68     12.82 o 
  -2   5  13        0.34       10.52      7.85 o 
  -1   5  13      361.63      408.20     34.90 o 
                                                 
